# Supplementary material for: Status and hotspot analysis of Qingfei Paidu Decoction for the prevention and treatment of COVID-19 based on bibliometric analysis
Source: Front Pharmacol. 2024 Jul 31;15:1422773. doi: 10.3389/fphar.2024.1422773 (PMC11322107; doi:10.3389/fphar.2024.1422773)
Supplement: Supplementary file 1 [file Table1.XLS]

## Sheet: Eng-42
Dataset of the paper
No	Title	URL	Author	Organ	Citation frequency	Source
1	Active components in Ephedra sinica stapf disrupt the interaction between ACE2 and SARS-CoV-2 RBD: Potent COVID-19 therapeutic agents	https://linkinghub.elsevier.com/retrieve/pii/S0378874121005304 https://api.elsevier.com/content/article/PII:S0378874121005304?httpAccept=text/xml	J, Mei; YT, Zhou; XP, Yang; F, Zhang; XF, Liu; BY, Yu	China Pharmaceutical University;	35	Journal of Ethnopharmacology
2	An integrative analysis of Qingfei Paidu Decoction for its anti-HCoV-229E mechanism in cold and damp environment based on the pharmacokinetics, metabolomics and molecular docking technology	https://pubmed.ncbi.nlm.nih.gov/36332393/	Y, Zhang; XR, Gu; YY, Zhou; N, Si; WY, Gao; B, Sun; J, Sun; Li, T; L, Wang; XL, Wei; SS, Guo; XL, Cui; BL, Bian; HJ, Wang; L, Wang; HY, Zhao	Institute of Chinese MateriaMedica China Academy of Chinese Medical Sciences;Institute of Chinese Materia MedicaChina Academy of Chinese Medical Sciences;China Resources Sanjiu Medical and Pharmaceutical Co Ltd	5	Phytomedicine
3	Association between early treatment with Qingfei Paidu decoction and favorable clinical outcomes in patients with COVID-19: A retrospective multicenter cohort study	https://linkinghub.elsevier.com/retrieve/pii/S104366182031598X https://api.elsevier.com/content/article/PII:S104366182031598X?httpAccept=text/xml	NN, Shi; B, Liu; N, Liang; Y, Ma; YW, Ge; HG, Yi; HM, Wo; H, Gu; Y, Kuang; SW, Tang; Y, Zhao; L, Tong; SH, Liu; C, Zhao; RB, Chen; WG, Bai; YP, Fan; Z, Shi; L, Li; J, Liu; H, Gu; YJ, Zhi; ZF, Wang; YY, Li; HZ, Li; JY, Wang; LW, Jiao; YX, Tian; YB, Xiong; RL, Huo; XH, Zhang; JF, Bai; H, Chen; LY, Chen; Q, Feng; TM, Guo; Y, Hou; GF, Hu; XM, Hu; YH, Hu; J, Huang; QH, Huang; SZ, Huang; L, Ji; HH, Jin…	Institute of Basic Research in Clinical Medicine China Academy of Chinese Medical Sciences;Nanjing Medical University;Nanjing Medical University;Institute of Information on Traditional Chinese Medicine China Academy of Chinese Medical Sciences;China Academy of Chinese Medical Sciences;Institute of Medical Information Chinese Academy of Medical Science;Yulin Chinese Medicine Hospital;President's O…	68	Pharmacological Research
4	Association between use of Qingfei Paidu Tang and mortality in hospitalized patients with COVID-19: A national retrospective registry study	https://linkinghub.elsevier.com/retrieve/pii/S0944711321000738 https://api.elsevier.com/content/article/PII:S0944711321000738?httpAccept=text/xml	LH, Zhang; X, Zheng; XK, Bai; Q, Wang; BW, Chen; HB, Wang; JP, Lu; S, Hu; XY, Zhang; HB, Zhang; JM, Liu; Y, Shi; ZY, Zhou; LX, Gan; X, Li; J, Li	Fuwai Hospital;First Affiliated Hospital of Sun Yat-Sen University;China Standard Medical Information Research Center;	52	Phytomedicine
5	Broad antiviral and anti-inflammatory activity of Qingwenjiere mixture against SARS-CoV-2 and other human coronavirus infections	https://linkinghub.elsevier.com/retrieve/pii/S0944711321003512 https://api.elsevier.com/content/article/PII:S0944711321003512?httpAccept=text/xml	PF, Xie; Y, Fang; ZL, Shen; YL, Shao; QH, Ma; ZF, Yang; JC, Zhao; HM, Li; RT, Li; SW, Dong; WB, Wen; XS, Xia	Kunming University of Science and Technology;the First Affiliated Hospital of Guangzhou Medical University;Kunming University of Science and Technology;Yunnan University of Chinese medicine;	10	Phytomedicine
6	Chemical composition and pharmacological mechanism of Qingfei Paidu Decoction and Ma Xing Shi Gan Decoction against Coronavirus Disease 2019 (COVID-19): In silico and experimental study	https://linkinghub.elsevier.com/retrieve/pii/S1043661820311282 https://api.elsevier.com/content/article/PII:S1043661820311282?httpAccept=text/xml	RC, Yang; H, Liu; C, Bai; YC, Wang; XH, Zhang; R, Guo; SY, Wu; JX, Wang; Leung, Elaine; H, Chang; P, Li; TG, Liu; Y, Wang	Beijing University of Chinese Medicine;Zhejiang University;Macau University of Science & Technology;University of California; Beijing University of Chinese Medicine;	156	Pharmacological Research
7	Chemical profiling of Qingfei Paidu Decoction by triplex off‐line two‐dimensional liquid chromatography coupled with quadrupole time‐of‐flight mass spectrometry	https://onlinelibrary.wiley.com/doi/10.1002/jssc.202100587 https://onlinelibrary.wiley.com/doi/pdf/10.1002/jssc.202100587	AJ, Shen; WJ, Zhou; LL, Xiong; HL, Jin; L, Yu; HM, Wu; WY, Yu; DD, Yu; ZM, Guo; YF, Liu; XM, Liang	Dalian Institute of Chemical Physics Chinese Academy of Sciences;Ganjiang Chinese Medicine Innovation Center;Dalian Ocean University	9	Journal of Separation Science
8	Clinical retrospective study on the efficacy of Qingfei Paidu decoction combined with Western medicine for COVID-19 treatment	https://linkinghub.elsevier.com/retrieve/pii/S0753332220306934 https://api.elsevier.com/content/article/PII:S0753332220306934?httpAccept=text/xml	SY, Xin; XQ, Cheng; B, Zhu; XL, Liao; F, Yang; L, Song; Y, Shi; XF, Guan; RY, Su; J, Wang; LM, Xing; XP, Xu; L, Jin; YP, Liu; W, Zhou; DW, Zhang; L, Liang; Y, Yu; R, Yu	Xiangyang NO.1 People's Hospital Affiliated Hospital of Hubei University of Medicine;Liaoning University of Traditional Chinese Medicine;The First Affiliated Hospital of Liaoning University of Traditional Chinese Medicine	85	Biomedicine & Pharmacotherapy
9	Comparing the effects of three decoctions for coronavirus disease 2019 on severe acute respiratory syndrome coronavirus 2-related toll-like receptors-mediated inflammations	Comparing the effects of three decoctions for coronavirus disease 2019 on severe acute respiratory syndrome coronavirus 2-related toll-like receptors-mediated inflammations - PubMed (nih.gov)	XM, Li; Y, Kang; Li, WJ; ZZ, Liu; ZL, Xu; XY, Zhang; RL, Cai; Y, Gao; Y, Qi	Chinese Academy of Medical Sciences and Peking Union Medical College	4	J Tradit Chinese Medicine
10	Comprehensive profiling and characterization of the absorbed components and metabolites in mice serum and tissues following oral administration of Qing-Fei-Pai-Du decoction by UHPLC-Q-Exactive-Orbitrap HRMS	https://pubmed.ncbi.nlm.nih.gov/33875170/	W, Liu; H, Huang; F, Zhang; CC, Zhang; RS, Li; YL, Wang; CR, Wang; XM, Liang; WD, Zhang; L, Yang; P, Liu; GB, Ge	Shuguang Hospital Affiliated to Shanghai University of Traditional Chinese Medicine;Shanghai University of Traditional Chinese Medicine;Institute of Chinese Materia Medica Shanghai University of Traditional Chinese Medicine;Shanghai University of Traditional Chinese Medicine;Dalian Institute of Chemical Physics Chinese Academy of Sciences;Shanghai University of Traditional Chinese Medicine;	27	Chin J Nat Med
11	Computational Analysis Illustrates the Mechanism of Qingfei Paidu Decoctionin Blocking the Transition of COVID-19 Patients from Mild toSevere Stage	Computational Analysis Illustrates the Mechanism of Qingfei Paidu Decoction in Blocking the Transition of COVID-19 Patients from Mild to Severe Stage - PubMed (nih.gov)	XH, Li; X, Liu; Y, Lin; Q, Tang; FB, Meng; W, Chen	Chengdu University of Traditional Chinese Medicine;North China University of Science and Technology	5	Current Gene Therapy
12	Computer-aided drug design combined network pharmacology to explore anti-SARS-CoV-2 or anti-inflammatory targets and mechanisms of Qingfei Paidu Decoction for COVID-19	https://pubmed.ncbi.nlm.nih.gov/36618410/	ZX, Wang; JY, Zhan; HW, Gao	Ludong University	2	Front Immunol
13	Effect and Mechanism of Qingfei Paidu Decoction in the Management of Pulmonary Fibrosis and COVID-19	https://pubmed.ncbi.nlm.nih.gov/34931591/	Y, Wu; LL, Xu; G, Cao; LT, Min; TT, Dong	Nanjing University of Traditional Chinese Medicine;Nantong Hospital to Nanjing University of Chinese Medicine; The Affiliated Suqian First People's Hospital of Nanjing Medical University	14	Am J Chinese Medicine
14	Effect of Qingfei Paidu decoction combined with Western medicine treatments for COVID-19: A systematic review and meta-analysis	https://linkinghub.elsevier.com/retrieve/pii/S0944711322002446 https://api.elsevier.com/content/article/PII:S0944711322002446?httpAccept=text/xml	L, Zhang; Y, Ma; NN, Shi; L, Tong; SH, Liu; XY, Ji; RB, Che; YP, Fan; N, Liang; YW, Ge; HJ, Gao; GK, Chen; W, Wang; HM, Zhang; YP, Wang; YY, Wang	Beijing University of Chinese Medicine;Institute of lnformation on Traditional Chinese Medicine China Academy of Chinese Medical Sciences;Institute of Basic Research in Clinical Medicine China Academy of Chinese Medical Sciences	7	Phytomedicine
15	Effectiveness and Safety of Traditional Chinese Medicine in Treating COVID-19: Clinical Evidence from China	https://pubmed.ncbi.nlm.nih.gov/34881072/	DM, Xing; ZB, Liu	the First Affiliated Hospital of Henan University of Chinese Medicine	21	Pharmacol Res
16	Effectiveness and safety research of Qingfei Paidu (QFPD) in treatment of COVID-19: an up-to-date systematic review and meta-analysis	https://pubmed.ncbi.nlm.nih.gov/36307813/	XX, Wang; T, Ma; W, Zhang; Q, Chu	Jinling Institute of Technology;Department of Traditional Chinese Medicine;Xinyi People's Hospital;Kowloon Hospital;	1	Chinese Medicine
17	Efficacy and Safety of Qingfei Paidu Decoction for Treating COVID-19: A Systematic Review and Meta-Analysis	https://www.frontiersin.org/articles/10.3389/fphar.2021.688857/full https://www.frontiersin.org/articles/10.3389/fphar.2021.688857/full	Q, Wang; HF, Zhu; MT, Li; YF, Liu; HH, Lai; QY, Yang; X, Cao; L, Ge	Lanzhou University;WHO Collaborating Center for Guideline Implementation and Knowledge Translation	18	Frontiers in Pharmacology
18	Efficacy of Qingfei Paidu Decoction on Patients with COVID-19 Pneumonia in Wuhan, China: A Propensity Score Matching Study	https://www.hindawi.com/journals/ecam/2021/4303380/ http://downloads.hindawi.com/journals/ecam/2021/4303380.pdf	Z, Liu; S, Du; F, Shao; HB, Li; S, Xu; XD, Ma; ZM, Xu; H, Cui; CX, Yu; Y, Wu; F, Wang; LY, Li; R, Chen; H, Qiu; ZR, Tang; P, Sun	Beijing First Hospital of Integrated Chinese and Western Medicine;Beijing First Hospital of Integrated Chinese and Western Medicine;Beijing Chaoyang Hospital;Beijing Key Laboratory of Cardiopulmonary Cerebral Resuscitation;Capital Medical University;Huazhong University of Science and Technology;AI Research Division AI Phoenix Technology Co Ltd;Beijing Chaoyang Hospital;Beijing Key Laboratory of R…	7	Evidence-Based Complementary and Alternative Medicine
19	Identification of phytochemicals in Qingfei Paidu decoction for the treatment of coronavirus disease 2019 by targeting the virus-host interactome	https://pubmed.ncbi.nlm.nih.gov/36411632/	YY, Li; Y, Wu; SY, Li; YB, Li; X, Zhang; Z, Shou; SY, Gu; CL, Zhou; DH, Xu; KN, Zhao; SY, Tan; JY, Qiu; Pan, XY; Lin, Li	Southern Medical University;Guangdong Medical University;Wuhan Institute of Virology Chinese Academy of Sciences;Guangzhou University of Chinese Medicine;Southern Medical University; Guangdong Medical University;Zhejiang Chinese Medical University;	4	Biomed Pharmacother
20	Inhibition of drug-metabolizing enzymes by Qingfei Paidu decoction: Implication of herb-drug interactions in COVID-19 pharmacotherapy	https://linkinghub.elsevier.com/retrieve/pii/S0278691521000326 https://api.elsevier.com/content/article/PII:S0278691521000326?httpAccept=text/xml	F, Zhang; J, Huang; W, Liu; CR, Wang; YF, Liu; DZ, Tu; XM, Liang; L, Yang; WD, Zhang; HZ, Chen; GB, G	Tianjin University of Traditional Chinese Medicine;The First Affiliated Hospital of Henan University of Traditional Chinese Medicine;The First Affiliated Hospital of Henan University of Traditional Chinese Medicine;Characteristic Medical Center of Chinese People's Armed Police Forc	36	Food and Chemical Toxicology
21	Integrated hepatic single-cell RNA sequencing and untargeted metabolomics reveals the immune and metabolic modulation of Qing-Fei-Pai-Du decoction in mice with coronavirus-induced pneumonia	https://linkinghub.elsevier.com/retrieve/pii/S0944711321004621 https://api.elsevier.com/content/article/PII:S0944711321004621?httpAccept=text/xml	SS, Tian; NN, Zheng; XP, Zu; GD, Wu; J, Zhong; JB, Zhang; LL, Sheng; W, Liu; CR, Wang; GB, Ge; JY, Han; J, Zhao; HK, Li; WD, Zhang	Second Military Medical University;Shanghai University of Traditional Chinese Medicine;Huzhou Central Hospital;Shuguang Hospital Affiliated to Shanghai University of Traditional Chinese Medicine;Dalian Institute of Chemical Physics Chinese Academy of Sciences;Peking University;Shanghai University of Traditional Chinese Medicine;Shanghai University of Traditional Chinese Medicine	13	Phytomedicine
22	Integrated microbiome and metabolome analysis reveals the potential therapeutic mechanism of Qing-Fei-Pai-Du decoction in mice with coronavirus-induced pneumonia	https://www.frontiersin.org/articles/10.3389/fcimb.2022.950983/full https://www.frontiersin.org/articles/10.3389/fcimb.2022.950983/full	GS, Wu; WD, Zhang; NN, Zheng; XP, Zu; SS, Tian; J, Zhong; YH, Zhang; JY, Liao; LL, Sheng; GB, Ge; HK, Li; WD, Zhang	Shanghai University of Traditional Chinese Medicine;Second Military Medical University	10	Frontiers in Cellular and Infection Microbiology
23	Leveraging knowledge of Asian herbal medicine and its active compounds as COVID-19 treatment and prevention	https://link.springer.com/10.1007/s11418-021-01575-1 https://link.springer.com/content/pdf/10.1007/s11418-021-01575-1.pdf	Liana, Desy; Phanumartwiwath, Anuchit	Chulalongkorn University;	7	Journal of Natural Medicines
24	Mechanism deconvolution of Qing Fei Pai Du decoction for treatment of Coronavirus Disease 2019 (COVID-19) by label-free integrative pharmacology assays	https://linkinghub.elsevier.com/retrieve/pii/S0378874121007170 https://api.elsevier.com/content/article/PII:S0378874121007170?httpAccept=text/xml	FF, Xu; T, Hou; AJ, Shen; HL, Jin; YS, Xiao; WY, Y; XN, Li; JX, Wang; YF, Liu; XM, Liang	Dalian Institute of Chemical Physics Chinese Academy of Sciences; Ganjiang Chinese Medicine Innovation Center	13	Journal of Ethnopharmacology
25	Network pharmacology and computer-aided drug design to explored potential targets of Lianhua Qingwen and Qingfei Paidu decoction for COVID-19	Network pharmacology and computer-aided drug design to explored potential targets of Lianhua Qingwen and Qingfei Paidu decoction for COVID-19 - PubMed (nih.gov)	LY, Li; XY, Wang; YK, Li; QH, Song; AY, Li	Hebei University of Chinese Medicine; Hebei University of Chinese Medicine;Hebei Higher Education Institute Applied Technology Research Center on TCM Formula Preparation;	3	Front Pharmacol
26	New insights for infection mechanism and potential targets of COVID-19: Three Chinese patent medicines and three Chinese medicine formulas as promising therapeutic approaches	https://pubmed.ncbi.nlm.nih.gov/37220535/	KX, Jia; YJ, Li; TG, Liu; Gu, XH; XJY, Li	Beijing University of Chinese Medicine;Institute of Chinese Epidemic Disease Beijing University of Chinese Medicine;	5	Chin Herb Med
27	Potential herb‒drug interactions between anti-COVID-19 drugs and traditional Chinese medicine	https://pubmed.ncbi.nlm.nih.gov/37360014/	SC, Fan; PF, Zhao; CH, Wu; MH, Liu; S, Hu; P, Wang; HY, Wang; HC, Bi	Southern Medical University;Sun Yat-sen University;	6	Acta Pharmaceutica Sinica B
28	Protection against COVID-19 injury by qingfei paidu decoction via anti-viral, anti-inflammatory activity and metabolic programming	https://linkinghub.elsevier.com/retrieve/pii/S075333222030473X https://api.elsevier.com/content/article/PII:S075333222030473X?httpAccept=text/xml	J, Chen; YK, Wang; Y, Gao; LS, Hu; JW, Yang; JR, Wang; WJ, Sun; ZQ, Liang; YM, Cao; YB, Cao	Shanghai University of Traditional Chinese Medicine; the first affiliated Hospital of Zhengzhou University;Zhejiang Rehabilitation Medical Center;Bao an Hospital of Traditional Chinese Medicine;Tongde Hospital of Zhejiang Province;The First Affiliated Hospital of Henan University of Traditional Chinese Medicine;Putuo Hospital	83	Biomedicine & Pharmacotherapy
29	Qingfei Paidu Decoction for COVID-19: A Bibliometric Analysis	https://pubmed.ncbi.nlm.nih.gov/34530968/	SH, Liu; Y, Ma; NN, Shi; L, Tong; L, Zhang; RB, Chen; YP, Fan; XY, Ji; YW, Ge; HM, Zhang; YP, Wang; WY, Yan	Institute of Basic Research in Clinical Medicine China Academy of Chinese Medical Sciences;Institute of lnformation on Traditional Chinese Medicine China Academy of Chinese Medical Sciences;Institute of Chinese MateriaMedica China Academy of Chinese Medical Sciences;	6	Biomed Environ Sci
30	Qingfei Paidu decoction for treating COVID-19: A protocol for a meta-analysis and systematic review of randomized controlled trials	https://pubmed.ncbi.nlm.nih.gov/32899063/	Y, Zhang; HY, Xie; Y, Li; TH, Li; HP, Yuan; XX, Fu; CG, Xie	Hospital of Chengdu University of Traditional Chinese Medicine	9	Medicine (Baltimore)
31	Qing‐Fei‐Pai‐Du decoction and wogonoside exert anti‐inflammatory action through down‐regulating USP14 to promote the degradation of activating transcription factor 2	https://faseb.onlinelibrary.wiley.com/doi/10.1096/fj.202100370RR https://onlinelibrary.wiley.com/doi/pdf/10.1096/fj.202100370RR	X, Xu; J, Xia; SY, Zhao; Q, Wang; GB, Ge; F, Xu; X, Liu; WD, Zhang; YL, Yang	Chinese Academy of Medical Science and Peking Union Medical College;The First Affiliated Hospital of Soochow University;Shanghai University of Traditional Chinese Medicine;Second Military Medical University;China Regional Research Center	10	The FASEB Journal
32	Research Advance on Qingfei Paidu Decoction in Prescription Principle, Mechanism Analysis and Clinical Application	https://www.frontiersin.org/articles/10.3389/fphar.2020.589714/full https://www.frontiersin.org/articles/10.3389/fphar.2020.589714/full	W, Ren; Y, Ma; RQ, Wang; P, Liang; Q, Sun; QR, Pu; L, Dong; Mazhar, Maryam; G, Luo; SJ, Yang	Southwest Medical University	25	Frontiers in Pharmacology
33	Systems pharmacological study illustrates the immune regulation, anti-infection, anti-inflammation, and multi-organ protection mechanism of Qing-Fei-Pai-Du decoction in the treatment of COVID-19	https://linkinghub.elsevier.com/retrieve/pii/S0944711320301471 https://api.elsevier.com/content/article/PII:S0944711320301471?httpAccept=text/xml	J, Zhao; SS, Tian; D, Lu; J, Yang; HW, Zeng; F, Zhang; DZ, Tu; GB, Ge; YJ, Zheng; T, Shi; X, Xu; SY, Zhao; YL, Yang; WD, Zhang	Shanghai University of Traditional Chinese Medicine;Second Military Medical University;Shanghai University of Traditional Chinese Medicine;Chinese Academy of Medical Sciences	90	Phytomedicine
34	Telemedicine and the Use of Korean Medicine for Patients With COVID-19 in South Korea: Observational Study	http://publichealth.jmir.org/2021/1/e20236/	Jang, Soobin; Kim, Dongsu; Yi, Eunhee; Choi, Gunhee; Song, Mideok; Lee, Eun-Kyoung	Korea Institute of Oriental Medicin;Dongshin University;The Association of Korean Medicine	9	JMIR Public Health and Surveillance
35	Therapeutic efficacy of Qingfei Paidu decoction combined with antiviral drugs in the treatment of corona virus disease 2019: A protocol for systematic review and meta analysis	https://pubmed.ncbi.nlm.nih.gov/32481460/	KS, Gao; YP, Chen; H, Zhao; L, Tao; L, Ma	Shaanxi Academy of Traditional Chinese Medicine;Shaanxi University of Chinese Medicine	11	Medicine (Baltimore)
36	Therapeutic Uses of Traditional Chinese Medicines Against COVID-19	https://pubmed.ncbi.nlm.nih.gov/34866921/	Buabeid, M; Ijaz, M; Shamim, S; XJ, Huang; Murtaza, G	Ajman University;Islamabad Communication Satellite University;South-Central University for Nationalities	2	Infect Drug Resist
37	Traditional Chinese medicine against COVID-19: Role of the gut microbiota	https://linkinghub.elsevier.com/retrieve/pii/S0753332222001755 https://api.elsevier.com/content/article/PII:S0753332222001755?httpAccept=text/xml	ZH, Yang; YX, Liu; L, Wang; SS, Lin; XD, Dai; HF, Yan; Z, Ge; QA, Ren; H, Wang; F, Zhu; SP, Wang	Tianjin University of Traditional Chinese Medicine;The First Affiliated Hospital of Henan University of Traditional Chinese Medicine;Characteristic Medical Center of Chinese People's Armed Police Force	24	Biomedicine & Pharmacotherapy
38	Traditional Chinese medicine in COVID-19	https://webofscience.clarivate.cn/wos/alldb/full-record/WOS:000725260200001	YM, L; GW, Fan; GX, Xiao; TY, Wang; D, Xu; J, Gao; SQ, Ge; QL, Li; YL, Ma; H, Zhang; JG, Wang; YL, Cui; JH, Zhang; Y, Zhu; BL, Zhang	Tianjin University of Traditional Chinese Medicine;China Academy of Chinese Medical Sciences;Tianjin University of Traditional Chinese Medicine;University of Oxford;Hebei University;the Cancer Hospital of the University of Chinese Academy of Sciences	110	Acta Pharmaceutica Sinica B
39	Traditional Chinese Medicine, Qingfei Paidu Decoction and Xuanfei Baidu Decoction, Inhibited Cytokine Production via NF-κB Signaling Pathway in Macrophages: Implications for Coronavirus Disease 2019 (COVID-19) Therapy	https://www.frontiersin.org/articles/10.3389/fphar.2021.722126/full https://www.frontiersin.org/articles/10.3389/fphar.2021.722126/full	YJ, Li; B, Li; P, Wang; QH, Wang	Chinese Academy of Medical Sciences and Peking Union Medical College;Chinese Academy of Medical Sciences and Nanning Blood Center;The Traditional Chinese Medicine Hospital of Wenjiang District	18	Frontiers in Pharmacology
40	Treating COVID-19 with Qingfei Paidu Decoction with and without Ephedra Herba: A Retrospective Case Series	http://jikm.or.kr/journal/view.php?doi=10.22246/jikm.2022.43.2.264 http://jikm.or.kr/upload/pdf/jikm-43-2-264.pdf	Kim, Kwangho; Kang, Geonhui; Lee, Young-ung; Kang, Sunny; Ji, Sangho; Song, Juhwan; Kim, Cheol-hyun; Lee, Sangkwan	Wonkwang University；	0	The Journal of Internal Korean Medicine
41	Treatment Effect of Qingfei Paidu Decoction Combined With Conventional Treatment on COVID-19 Patients and Other Respiratory Diseases: A Multi-Center Retrospective Case Series	https://www.frontiersin.org/articles/10.3389/fphar.2022.849598/full https://www.frontiersin.org/articles/10.3389/fphar.2022.849598/full	XY, Zong; N, Liang; JY, Wang; HZ, Li; DY, Wang; YX, Chen; HL, Zhang; LW, Jiao; A, Li; GH, Wu; JK, Li; MX, Wang; HD, Liu; Z, Liu; SS, Zhao; J, Huang; QH, Huang; XY, Wang; J, Qin; Y, Ma; YP, Wang; NN, Shi	Institute of Basic Research in Clinical Medicine China Academy of Chinese Medical Sciences;Public Health Clinical Center of Chengdu;Suining Central Hospital;Shijiazhuang Fifth Hosipital;Suihua City First Hospital;Qiqihar Institute for The Prevention and Treatment of Infectious Diseases;People's Hospital of Guangxi Zhuang Autonomous Region;Jinzhong Infectious Disease Hospital;Beijing University of…	7	Frontiers in Pharmacology
42	Treatment efficacy analysis of traditional Chinese medicine for novel coronavirus pneumonia (COVID-19): an empirical study from Wuhan, Hubei Province, China	https://cmjournal.biomedcentral.com/articles/10.1186/s13020-020-00317-x https://link.springer.com/content/pdf/10.1186/s13020-020-00317-x.pdf	ED, Luo; DY, Zhang; H, Luo; BW, Liu; KM, Zhao; YH, Zhao; Y, Bian; YT, Wang	Institute of Chinese Medical Sciences University of Macau;The First Affiliated Hospital of Liaoning University of Traditional Chinese Medicine	122	Chinese Medicine

## Sheet: Chi-145
Dataset of the paper
N0	Title(CHi)	Title(ENG)	URL	Author(Eng)	Author(Chi)	Organ(Eng)	Organ(Chi)	Citation frequency	Source(Chi)
1	"从脾论治"新型冠状病毒肺炎刍议	Discussion on Novel Coronavirus Pneumonia Treated from the Spleen	https://d.wanfangdata.com.cn/periodical/ChhQZXJpb2RpY2FsQ0hJTmV3MjAyMzA4MDYSEXNqenh5eS1lMjAyMDg5MTE1GghpdnRnZjlsNA%3D%3D	M, Zhang; XY, Wang; QX, Zhang	张敏,王寻雨,张勤修.	Affiliated Hospital of Chengdu University of Traditional Chinese Medicine; Affiliated hospital of Chengdu university of traditional Chinese medicine	成都中医药大学附属医院,四川 成都, 成都中医药大学附属医院,四川 成都, 成都中医药大学医学与生命科学学院,四川 成都	1	世界最新医学信息文摘
2	"清肺排毒汤"有效治疗新冠肺炎的经方理法分析与思考	Analysis and Reflection on the Traditional Chinese Medicine Prescription 'Lung-Cleansing and Detoxifying Decoction' for the Effective Treatment of COVID-19.	https://d.wanfangdata.com.cn/periodical/ChhQZXJpb2RpY2FsQ0hJTmV3MjAyMzA4MDYSEXNqenh5eS1lMjAyMDk2MTExGghpdnRnZjlsNA%3D%3D	ZH, Tang; YD, Wang; S, Zhang	唐尊昊,王一迪,张硕.	Shandong university of traditional Chinese medicine	山东中医药大学中医学院,山东济南, 山东中医药大学中医学院,山东济南, 山东中医药大学中医学院,山东济南	1	世界最新医学信息文摘
3	“清肺排毒汤”快速有效治疗新型冠状病毒肺炎的中医理论分析	"Analysis of Traditional Chinese Medicine Theory on the Rapid and Effective Treatment of Novel Coronavirus Pneumonia with 'Lung-Cleansing and Detoxifying Decoction'"	https://kns.cnki.net/kcms/detail/11.2166.R.20200216.2004.002.html	BS, Xue; KW, Yao; YX, Xue	薛伯寿,姚魁武,薛燕星.	Guang 'anmen Hospital,Chinese Academy of Traditional Chinese Medicine;	中国中医科学院广安门医院,北京市西城区广安门内大街北线阁5号,100053, 中国中医科学院广安门医院,北京市西城区广安门内大街北线阁5号,100053, 中国中医科学院广安门医院,北京市西城区广安门内大街北线阁5号,100053	175	中医杂志
4	“清肺排毒汤”治疗新型冠状病毒肺炎的经方理论探析	Expression of Qingfei Paidu Formula Treating COVlD-19 According to Classic Formula Theory	https://kns.cnki.net/kcms2/article/abstract?v=z5VdU6XQV3U_7GW7SbLWicPyfFx0H4-cU35OM0rMzICW3Eg5RCucPtVz62HrSeRRS7xd9CGHAnQDGMM2vOjZojZmf2b8_Mcq-3lPpadZeJ1ukUMy9dZXEvx9UPBv-guq76B8tgcJIH_B9dnCVe9OdA==&uniplatform=NZKPT&language=CHS	ST, Li; H, Wu; ZH, Li; B, Peng; RX, Yang	李松桃;吴昊;李梓菡;彭波;杨仁旭;	Chengdu University of Traditional Chinese Medicine; Sichuan Provincial Hospital of Traditional Chinese Medicine;	成都中医药大学临床医学院/附属医院四川省中医院;	6	成都中医药大学学报
5	“通治方”在防治新型冠状病毒肺炎中的运用及其创新发展	Application of “Universal Formula”in the prevention and treatment of COVID － 19 and its innovative development	https://kns.cnki.net/kcms2/article/abstract?v=z5VdU6XQV3XA0HrazWS1DG_BrkP080W95F8MOMCNLEN-_HvaFAOnu58TfzEns1a5Yxng_2TlXafq7xFZ9ztIGi-cHHtroWso--Qes0PM1CuNsGEBKJlCRJC7XAMRsBR3JH9GR-xf7pnYlpCRB73vHQ==&uniplatform=NZKPT&language=CHS	B, Song; Y, Lei; LH, Zhao; XY, Li; JZ, Shao; YY, Yang; HY, Yang; Q, Wang; XL, Tong	宋斌;雷烨;赵林华;李修洋;邵建柱;杨映映;杨浩宇;王强;仝小林;	The Third Affiliated Hospital of Zunyi Medical University; Zunyi First People's Hospital; The Second Affiliated Hospital of Shaanxi University of Traditional Chinese Medicine; Guang 'anmen Hospital, Chinese Academy of Traditional Chinese Medicine; Community Health Service Center of Xiditou Town, Beichen District, Tianjin; Beijing University of Chinese Medicine; Northeast International Hospital;	遵义医科大学第三附属医院；遵义市第一人民医院;陕西中医药大学第二附属医院;中国中医科学院广安门医院;天津市北辰区西堤头镇社区卫生服务中心;北京中医药大学;东北国际医院;	9	中国新药杂志
6	《伤寒论》经方翻译研究——以清肺排毒汤原方为例	"The Translation and Study of Classic Prescriptions in Treatise on Cold Damage—Taking the Original Formula of Qingfei Paidutang as an Example"	https://kns.cnki.net/kcms2/article/abstract?v=z5VdU6XQV3VuJFs7Bs3wsm2xDWEvu7pu0Z0f7kXJX5ANXfbDe7B4q9E80paDck6rc9S-Al043UdeL-G5CkvkkbuKUxBUOgDM2qxw3UYI-lWt8-m1-J42hZldLZULLS7o1zSqElr2o3FiyrHTb0BHCg==&uniplatform=NZKPT&language=CHS	H, Lai; LB, Wu; L, Lin	赖寒;吴椋冰;林林;	Chengdu University of Traditional Chinese Medicine;Guangxi university of chinese medicine;Institute of Basic Research in Clinical Medicine China Academy of Chinese Medical Sciences	成都中医药大学;广西中医药大学;中国中医科学院中医临床基础医学研究所;	4	广西中医药大学学报
7	2019冠状病毒病749例患者中医药治疗的真实世界临床研究	Clinical efficacy of traditional Chinese medicine among 749 patients with COVID-19: A real-world study	https://kns.cnki.net/kcms2/article/abstract?v=z5VdU6XQV3VY0DYTvIc1uTxVWvTxtYYx3ck8ryIeeel-KULEOP_6inDxvzjrqc6qjmeVaEA6dZn1NzSzddFBvgfvPQk2yWPVGUJzGCpKUHMjGV8vNs0-LTlZlakZ_dQLtu4Dd_SCG794VLJXVEYJAA==&uniplatform=NZKPT&language=CHS	H, Li; WL, Lv; YN, Sun; Y, Xiao; M, Yang; HJ, Yang; QH, Gao; ZQ, Yang; WL, Lv; RJ, Ling; ZX, Shou; JC, Hu; XF, Zhao; YG, Ma; MY, Liu; ZW, Luo; BJ, Cheng; L, Liu; F, Shen; SY, Zhang; JQ, Zeng; Y, Qin; CQ, Huang; Q, Yang; X, Ding; LX, Qin; RL, Wang	李昊;吕文亮;孙易娜;肖勇;杨旻;杨海军;高清华;杨忠奇;吕文良;凌瑞杰;寿折星;胡家才;赵新芳;马永刚;刘明瑜;罗正武;程冰洁;刘林;沈峰;张思依;曾江琴;向阳;黄超群;杨琼;丁辛;秦泠曦;王仁礼;	Hubei University of Traditional Chinese Medicine; The First Affiliated Hospital of Guangzhou University of Chinese Medicine; Guang 'anmen Hospital,Chinese Academy of Traditional Chinese Medicine; Hubei Hospital of Integrated Traditional Chinese and Western Medicine; Union Medical College Hospital affiliated to Tongji Medical College; Huazhong University of Science and Technology; People's Hospita…	湖北中医药大学;广州中医药大学第一附属医院;中国中医科学院广安门医院;湖北省中西医结合医院;华中科技大学同济医学院附属协和医院;武汉大学人民医院;石河子大学医学院第一附属医院;武汉市第九医院;武汉市新洲区人民医院;湖北省第三人民医院;	14	中华中医药杂志
8	22例新型冠状病毒肺炎的临床特征及中西医结合治疗药物分析	Clinical characteristics of 22 cases of COVID－19 and analysis of the combination of Chinese and Western Medicine	https://kns.cnki.net/kcms2/article/abstract?v=z5VdU6XQV3XlJH3lPvkIXHHF679p_ao-CF1sNsZhQyyBhUCY3QabPo2t8fUQhSNkwPEPbuJe8vVRTjq_lSDe812zvTYbgFe2HfNHmH8GPKpniTDmCWPZkPKflHGLIqagixo9s1BXgosZkj4FtvEkTA==&uniplatform=NZKPT&language=CHS	J, Liu; DM, Yang; Z, Li; C, Yang	刘俊;杨冬梅;李贞;杨晨;	Anhui No.2 Province People's Hospital ; Anhui Medical College;	安徽省第二人民医院药学部;安徽医学高等专科学校;	5	牡丹江医学院学报
9	79例湿热蕴肺证新型冠状病毒肺炎患者中医护理体会	Traditional Chinese medicine nursing experience of 79 cases of COVlD-19 with damp heataccumulating lung syndrome	https://kns.cnki.net/kcms/detail/12.1349.R.20200706.1316.002.html	QC, Qiao; R, Wang; T, Li; XJ, Li; LK, Ni	乔青翠;王蕊;李婷;李欣洁;倪立昆;	First Teaching Hospital of Tianjin University of Traditional Chinese Medicine;	天津中医药大学第一附属医院;	6	天津中医药
10	97例新冠肺炎中西医结合治疗经验总结	Analysis of 97 Cases of COVID-19 Treated with Integrated Chinese and Western Medicine	https://kns.cnki.net/kcms2/article/abstract?v=z5VdU6XQV3Uu8mHCnv5nmQ5KsUDujUSpjxwe_elDy-lwjWxT4BKNRy2CP4uxs63qKW9vucq0SsYrP6oQTCRC4TAOdb4un9g0K6vCXcguXtOMHmqcFMcJLKyLdOMocYzvWRgVql3oenJG3OVK4uDung==&uniplatform=NZKPT&language=CHS	QQ, Qian; ZW, Lu; J, Wang; TT, Guo; Z, Li; ZJ, Shu	钱倩倩;卢志武;王静;郭婷婷;李争;舒占钧;	The Eighth Affiliated Hospital of Xinjiang Medical University; Traditional Chinese Medicine Hospital affiliated to Xinjiang Medical University;	新疆医科大学第八附属医院感染科;新疆医科大学附属中医医院;	4	中国医药导刊
11	阿比多尔、清肺排毒汤、连花清瘟胶囊、金叶败毒颗粒对某方舱医院轻型/普通型新冠肺炎患者疗效的回顾性研究	Efficacy Study of Arbidol, Qingfei Paidu Decoction, Lianhua Qingwen Capsule, and Jinye BaiduGranules in the Treatment of Mild/Moderate COVlD-19 in a Fangcang Shelter Hospital	https://kns.cnki.net/kcms/detail/51.1188.R.20201110.1428.010.html	HY, Yu; XH, Ren; XX, Qi; Q, Zuo; D, Liu	余恒毅;任秀华;祁星星;左琴;刘东;	Tongji hospital,Tongji Medical College,Huazhong University of Science and Technology;	华中科技大学同济医学院附属同济医院药学部;	15	中药药理与临床
12	辨证论治新型冠状病毒肺炎验案1则	"Case Study on the Dialectical Treatment of COVID-19: A New Approach"	https://kns.cnki.net/kcms/detail/51.1188.R.20200312.0919.002.html	L, Dong; YQ, L; SJ, Yang; MN, Liu; JL, LIu	董丽;李亚琴;杨思进;刘孟楠;刘佳利;	Traditional Chinese Medicine Hospital Affiliated to South-east Medical University;	西南医科大学附属中医医院;	6	中药药理与临床
13	采用清肺排毒汤联合西药43例与单用西药46例的新型冠状病毒肺炎临床疗效比较	Comparison of clinical efficacy of Qingfei Paidu decoction combined with western medicine in 43 cases and single western medicine in 46 cases in the treatment of COVID-19	https://kns.cnki.net/kcms/detail/37.1390.R.20201202.1331.002.html	XY, Yu; S, Zhang; FF, Yan; DZ, Su	余雪源;张硕;燕芳芳;苏德振;	Qilu Hospital of Shandong University; People's Hospital of Wuhan University	山东大学齐鲁医院肾内科;山东大学齐鲁医院干部保健科;山东大学齐鲁医院中医科;武汉大学人民医院精神卫生中心;	13	山东大学学报(医学版)
14	从“方阵”角度探讨“清肺排毒汤”组方思路	Discussion on formula idea of Qingfei Paidu Decoction from the perspective of “prescription array”	https://kns.cnki.net/kcms2/article/abstract?v=z5VdU6XQV3VVUlhwIuBLMtpCmTFt5daD5yre49rRv3_Vbu9SAKoDqITzcWCTAytmjlsNMqZ7ZWECLl0sDsEMT5wab_zCHPRztUyp4WMi1TiFAJUfKaaIRasJfvGCPOHOxxgSZjtgsDD3LvmQl_1p1Q==&uniplatform=NZKPT&language=CHS	JZ, Shao; XL, Guo; B, Song; YY, Yang; B, Feng	邵建柱;郭杏林;宋斌;杨映映;逄冰;	Xiditou Community Health Service Center, Beichen District, Tianjin; Tianjin University of Traditional Chinese Medicine; The Third Affiliated Hospital of Zunyi Medical University The First People's Hospital of Zunyi City; Beijing University of Chinese Medicine; Guang 'anmen Hospital,Chinese Academy of Traditional Chinese Medicine;	天津市北辰区西堤头社区卫生服务中心;天津中医药大学;遵义医科大学第三附属医院遵义市第一人民医院;北京中医药大学;中国中医科学院广安门医院;	9	吉林中医药
15	从“肺主治节”探讨清肺排毒汤在新冠肺炎中的应用	Application of Qingfei Paidu Decoction in Treatment of Corona Virus Disease 2019 from "Lung Governing Management and Regulation"	https://kns.cnki.net/kcms2/article/abstract?v=z5VdU6XQV3W9RUVjSBS8yWHeBL94A1N3O1PsD8f8-JDNcVj-l_gOtXIWpg7kqd5nIpTQbX11A9r3GjV_oNoE2KXHHu16ZQXN1l9xUZIYu5B5gEXLEN2rdkSNkuMlTViYfHYhIdymaiVtDLDVOSKG5A==&uniplatform=NZKPT&language=CHS	M, Zhang; JH, OuYang; RN, Bai; LZ, Li	张淼;欧阳嘉慧;白瑞娜;李立志;	Xiyuan Hospital,Chinese Academy of Traditional Chinese Medicine;	中国中医科学院西苑医院;	6	中医学报
16	从“经方”角度探讨清肺排毒汤的应用	"Exploring the Application of Qingfei Paidu Decoction from the Perspective of Traditional Chinese Medicine"	https://kns.cnki.net/kcms2/article/abstract?v=z5VdU6XQV3XHxNza9eVmIPun_Y6_uHAW2fNMpGiQ5faJqIfDQvmjf1mXWViGUaHdXcy6yytFu1_8TOU2p2zDE8bvvlTUAItM_YByerUD3M6b1HeSAuaH3Gg65hR6KDng1AH7miQ1z3REA273aTiY5A==&uniplatform=NZKPT&language=CHS	RY, Yao; F, Yang; Xue, FZ; X, Wang	姚瑞元;杨帆;薛付忠;王欣;	Shandong University of Traditional Chinese Medicine;Qilu hospital of shandong university	山东中医药大学;山东大学齐鲁医学院公共卫生学院;山东大学齐鲁医学院公共卫生学院医学数据研究所;	1	时珍国医国药
17	从《伤寒论》六经辨证探讨抗新冠肺炎“清肺排毒汤”的组方规律	"Analyzing the Formula Pattern of Qingfei Paidu Decoction for COVID-19 from the Perspective of Six-channel Syndrome Differentiation in the Treatise on Cold Damage Disorders"	https://kns.cnki.net/kcms/detail/46.1049.R.20200805.1138.004.html	H, Wang; DF, Wang; HX, Song; XR, Ma; DX, Zou; JX, Miao; YL, Wang; WP, Yang	王汉;王敦方;宋红新;马旭冉;邹迪新;苗金雪;王彦礼;杨伟鹏;	Changchun University of Traditional Chinese Medicine College of Traditional Chinese Medicine;Institute of Chinese MateriaMedica China Academy of Chinese Medical Sciences	长春中医药大学中医学院;中国中医科学院中药研究所;	14	海南医学院学报
18	从病理学角度探讨清肺排毒汤联合克力芝治疗新冠肺炎的优势	Advantages of novel coronavirus pneumonia treated by Qingfei Detox Soup combined with Lopinavir and Ｒitonavir Tablets from the perspective of pathology	https://kns.cnki.net/kcms/detail/61.1501.r.20200309.1857.008.html	PY, Yang; XZ, Huag; MB, Yang; X, Zhang	杨璞叶;黄小正;杨明博;张鑫;	Shaanxi Provincial Hospital of Infectious Diseases; Shaanxi Provincial Administration of Traditional Chinese Medicine;	陕西省传染病院;陕西省中医药管理局;	14	陕西中医药大学学报
19	从焦络理论探讨清肺排毒汤组方机制	"Exploring the Mechanism of Qingfei Paidu Decoction Formula from the Perspective of the Theory of Jiao Luo"	https://kns.cnki.net/kcms2/article/abstract?v=z5VdU6XQV3UnQUB73pFC_Pnkt-Pfl3jTQgRPOEXVZK4KS4in_OIef3zgQ3cH2i6-8mJslQQnoHwHiOZ5XL1IJ2E04C-UD1sUWPXq4iaI6Hs7BdZJuf1-rqT1Q-5nAq-1zW_FQIyo-M37vKgSzHyJPQ==&uniplatform=NZKPT&language=CHS	N, Sun; JY, Zhang; JF, Wang	孙楠;张嘉员;王俊峰;	Guang 'anmen Hospital,Chinese Academy of Traditional Chinese Medicine; Longhua Hospital affiliated to Shanghai University of Traditional Chinese Medicine; Traditional Chinese Medicine Hospital Affiliated to South-east Medical University;	中国中医科学院广安门医院;上海中医药大学附属龙华医院;西南医科大学附属中医医院;	2	中医学报
20	从临床实践谈清肺排毒汤的合理应用	"Rational Application of Qingfei Paidu Decoction: Insights from Clinical Practice"	https://kns.cnki.net/kcms/detail/11.2166.R.20200326.1355.002.html	LJ, Zhang; H, Fan; R, Chen; XW, Zhu; WZ, Wang; DD, Cui; XX, Guo; RM, Li	张丽娟;范恒;陈瑞;朱习文;王文竹;崔丹丹;郭衍喜;李瑞民;	Union Hospital, Tongji Medical College, Huazhong University of Science and Technology	华中科技大学同济医学院附属协和医院;	17	中医杂志
21	从脾论治新型冠状病毒肺炎	"Treating COVID-19 from the Perspective of Spleen Theory"	https://kns.cnki.net/kcms2/article/abstract?v=z5VdU6XQV3UP5C_ofZPbTwLNIsPWA-1zXk7noeVeuipxncDOxm1_dSeISGAniLxzZ8vAwj1SXtoBsOiuz9gvK0vI9NRJ5_AnasxMxPWX9ghutjXnfyVAXTi9LpFktgfJ0wmlUgEzZ-H66wmVNEYhpw==&uniplatform=NZKPT&language=CHS	Y, Wang; Y, Zhang; JY, Xu; C, Xu	王夜;张珩;徐君逸;徐川;	Shanghai Jiading District Hospital of Traditional Chinese Medicine;	上海市嘉定区中医医院;	6	国医论坛
22	从清肺排毒汤辨治新型冠状病毒肺炎论麻黄在温热病中的应用	Discussion on Application of Mahuang（Ephedrae Herba） in Epidemic Febrile Disease from Qingfei Paidu Decoction Differentiating and Treating Coronavirus Disesse 2019	https://kns.cnki.net/kcms2/article/abstract?v=z5VdU6XQV3WtJp-1ZSwE-CH0BCIyKMJGQiIBOwzlu9EqfG8DIbUGLAahnQaxHJk085b812Y3NwQoZvcAcleC8PZaKalytWbDXOt6fEfyl5mdvJE6-c4PcRxXkML-B29uvt9QwlLnaKMhQE01TMAGIQ==&uniplatform=NZKPT&language=CHS	X, Peng; L, Qin	彭欣;秦林;	Shandong University of Traditional Chinese Medicine;	山东中医药大学;	4	山东中医药大学学报
23	从汤液经法图解析清肺排毒汤的配伍和功效	Analyzing Compatibility Principle and Efficacy Characteristics of Qingfei Paidu Decoction from Perspective of Tang Ye Jing Fa Tu	https://kns.cnki.net/kcms2/article/abstract?v=z5VdU6XQV3UsMoIxHOscenr9U8gbSmfvdAbSOL9kgqGfp55unyD3hQPOLxA67b6bf_perHtmXbRK1jpW0pLBGneLB2iHDwSqf_8pjaGCiX-yfxxkd5UpUSKMkKyo_1dS67lJFfbjWWxuC_e9ZZAqzA==&uniplatform=NZKPT&language=CHS	R, Jin; YG, Wang	金锐;王宇光;	Beijing Shijitan Hospital affiliated to Capital Medical University; Beijing Jiaotong University Community Health Service Center;	首都医科大学附属北京世纪坛医院;北京交通大学社区卫生服务中心;	10	中医学报
24	从新型冠状病毒肺炎的寒疫病机探析清肺排毒汤的组方机制	Analysis on Composition Mechanism of Qingfei Paidu Decoction from Pathogenesis of Cold Pestilence of COVID-19	https://kns.cnki.net/kcms/detail/11.3495.R.20200319.1258.004.html	YP, Fan; YP, Wang; Y, Ma; C, Zhao; HM, Zhang	范逸品;王燕平;马艳;赵晨;张华敏;	Institute of Chinese MateriaMedica China Academy of Chinese Medical Sciences;Institute of Basic Research in Clinical Medicine China Academy of Chinese Medical Sciences	中国中医科学院中医临床基础医学研究所;中国中医科学院中药研究所;	23	中国实验方剂学杂志
25	从疫病护阳的重要性解读清肺排毒汤方义	Interpret the Meaning of Lung-clearing and Detoxification Decoction from the Importance of Protecting Yang in the Treatment of Epidemic Disease	https://kns.cnki.net/kcms/detail/34.1268.R.20200326.1210.002.html	RZ, Zhang; YY, Yang; JP, Hu	张荣珍;杨元元;胡军平;	Wuhu Traditional Chinese Medicine Hospital;	安徽省芜湖市中医医院;	6	中医药临床杂志
26	从中医理论探讨清肺排毒汤对新型冠状病毒肺炎的治疗	Discussion on COVID － 19 treated by Qing Fei Pai Du Tang from Theory of Traditional Chinese Medicine	https://kns.cnki.net/kcms/detail/21.1187.R.20200429.1714.004.html	J, Mao; TL, Lu	毛靖;陆兔林;	Nanjing University of Chinese Medicine; Jiangsu Provincial Key Laboratory of Traditional Chinese Medicine Processing;	南京中医药大学;江苏省中药炮制重点实验室;	8	实用中医内科杂志
27	对中医药防治新型冠状病毒肺炎清肺排毒汤制方及运用的思考	Syndrome Differentiation and Treatment of Children Patients with Corona Virus Disease in Traditional Chinese Medicine	https://kns.cnki.net/kcms/detail/11.2166.R.20200315.1203.002.html	M, Xie	谢鸣;	Beijing University of Chinese Medicine	北京中医药大学中医学院;	19	中医杂志
28	儿童新型冠状病毒肺炎的中医辨治探讨	Syndrome Differentiation and Treatment of Children Patients with Corona Virus Disease in Traditional Chinese Medicine	https://kns.cnki.net/kcms2/article/abstract?v=z5VdU6XQV3WSZIbetcn3-UeLDPsUp17ofPGnxPU51OpJyw7DIlQzE0OSKez2Sis6wz2lLh6JeVTDiTtifE7oIRC7aClMcAZuTmKuRwE6T9r1VYBXcUun9DMBqoAwpPt_lcC9OtlPmvY7Dd4u82eZIA==&uniplatform=NZKPT&language=CHS	H, Zhang; P, Zhou; GJ, Zhang; JJ, Diao; X, Wang; Xu, Zhou; GY, Jia; KF, Li; BQ, Zhang	张恒;周朋;张桂菊;刁娟娟;王晓;周旭;贾广媛;李凯峰;张葆青;	Affiliated Hospital of Shandong University of Traditional Chinese Medicine; Shandong University of Traditional Chinese Medicine;	山东中医药大学附属医院;山东中医药大学;	2	山东中医药大学学报
29	方舱医院813例新型冠状病毒肺炎患者治疗用药分析	Analysis of Medication Treatment of 813 Patients with COVID-19 in the Square Cabin Hospital	https://kns.cnki.net/kcms/detail/42.1293.R.20200429.1205.004.html	XH, Ren; XX, Qi; Q, Zuo; J, Tang; D, Liu	任秀华;祁星星;左琴;汤杰;刘东;	tongji hospital; Tongji Medical College; Huazhong University of Science and Technology;	华中科技大学同济医学院附属同济医院药学部;	8	医药导报
30	古代经典名方中药新药研发策略及清肺排毒颗粒上市实践分析	Clinical characteristics of 75 patients with COVID － 19 in Hebei Province and the effect of Qingfei Paidu Decoction: A Ｒetrospective analysis	https://kns.cnki.net/kcms/detail/11.2166.R.20210816.1143.002.html	A, Li; B, Liu; XY, Zong; ZY, Gong; WG, Bai; YX, Tian; MX, Wang; YP, Wang; NN, Shi	李安;刘斌;宗星煜;龚照元;白卫国;田元祥;王希猛;王燕平;史楠楠;	Institute of Basic Research in Clinical Medicine China Academy of Chinese Medical Sciences	中国中医科学院中医临床基础医学研究所;	12	中医杂志
31	国家卫生健康委员会、国家中医药管理局推荐使用“清肺排毒汤”的意义与作用	The significance and role of the National Health Commission and the National Administration of Traditional Chinese Medicine recommending the use of "Lung-Cleansing and Detoxifying Decoction."	https://kns.cnki.net/kcms/detail/11.2166.R.20200224.1038.008.html	QH, He; YK, Liu; XR, Su; YK, Sun; GR, Sun	何清湖;刘应科;孙相如;孙英凯;孙光荣;	Hunan University of Chinese Medicine; Sun Guangrong, Master of Traditional Chinese Medicine, Academic Experience Inheritance Studio; Beijing Hepingli Hospital;	湖南中医药大学;国医大师孙光荣学术经验传承工作室;北京和平里医院;	60	中医杂志
32	回顾性分析河北省新型冠状病毒肺炎75例的临床特征及清肺排毒汤的临床疗效	Clinical characteristics of 75 patients with COVID － 19 in Hebei Province and the effect of Qingfei Paidu Decoction: A Ｒetrospective analysis	https://d.wanfangdata.com.cn/periodical/ChhQZXJpb2RpY2FsQ0hJTmV3MjAyMzA4MDYSDWhienkyMDIyMDYwMDkaCHhmaWNvZDVq	LM, Geng; DZ, Guo; HQ, Yan; JQ, Mei; YN, Ma; XM, Hu; Sun, HM; HD, Liu; XY, Yu	耿立梅;郭登洲;闫红倩;梅建强;马蕴雷;胡小梅;孙惠敏;刘洪德;于向艳;	The First Affiliated Hospital of Hebei College of Traditional Chinese Medicine Langfang Traditional Chinese Medicine Hospital of Hebei Province Tangshan Traditional Chinese Medicine Hospital of Hebei Province The Fifth Hospital of Shijiazhuang City, Hebei Province	河北中医学院第一附属医院呼吸科;河北省廊坊市中医医院内科;河北省唐山市中医医院肺病科;河北省石家庄市第五医院中西医结合科;	0	河北中医
33	基于“毒损肺络”理论辨治重症新型冠状病毒肺炎	Differentiation and Treatment of Severe COVID-19 Based on "Toxin Damaging Pulmonary Collateral" Theory	https://kns.cnki.net/kcms2/article/abstract?v=z5VdU6XQV3VqbudaFY9FKY9A09wA98NmhnwrBNjAMElZ91flhe92AwSsPicIWpLqO_rypdBOO87YiyC_0_F6loLR-WI0OLwkxPDmmqGY5tbx9GlZx10tqI53kY69Jnuz7Yqtum6cBI_S-nFqZCkZhQ==&uniplatform=NZKPT&language=CHS	Q, Zhang; XJ, Huang; XH, Pei; YY, Fan	张琼;黄雄杰;裴晓华;樊英怡;	Beijing University of Chinese Medicine; Fangshan Hospital of Beijing University of Chinese Medicine; The Third Affiliated Hospital of Beijing University of Chinese Medicine;	北京中医药大学;北京中医药大学房山医院;北京中医药大学第三附属医院;	4	西部中医药
34	基于“三阳并治”理论探讨新型冠状病毒肺炎的论治	"Discussing the treatment of novel coronavirus pneumonia based on the theory of 'treating three yang simultaneously'."	https://kns.cnki.net/kcms2/article/abstract?v=z5VdU6XQV3X9c9dCySU0lC4y8aAD70LW7YU7f3ORYddm9TuaBWaI4LHCf8puyl_ubNEZ3p3SFPqRQHW6iSMTQvc0ghRtxV3EljRfdkMchCG7tpOTzxVAepys2m3_RyIYwX0jUE5o00mDyZBfGJ13xQ==&uniplatform=NZKPT&language=CHS	CC, Tao; C, Wei; M, Zeng	陶春潮;魏崇;曾敏;	Suining Traditional Chinese Medicine Hospital; ; Chongqing Traditional Chinese Medicine Hospital; Chengdu University of Traditional Chinese Medicine;	遂宁市中医院;重庆市中医院儿科;成都中医药大学;	1	四川中医
35	基于方药理论探讨清肺排毒汤在新型冠状病毒肺炎中的作用	"Exploring the Role of Lung-Cleansing and Detoxifying Decoction in the Treatment of Novel Coronavirus Pneumonia Based on Herbal Medicine Theory"	https://d.wanfangdata.com.cn/periodical/ChhQZXJpb2RpY2FsQ0hJTmV3MjAyMzA4MDYSEXNqenh5eS1lMjAyMDgwMTMzGghpdnRnZjlsNA%3D%3D	Y, Chen	陈颖.	Affiliated hospital of Chengdu university of traditional Chinese medicine	成都中医药大学附属医院,四川 成都	1	世界最新医学信息文摘
36	基于方证辨证对清肺排毒汤快速有效治疗新型冠状病毒肺炎的思考	"Thoughts on Using Lung-Cleansing and Detoxifying Decoction for Rapid and Effective Treatment of Novel Coronavirus Pneumonia Based on Traditional Chinese Medicine Pattern Identification"	https://kns.cnki.net/kcms/detail/11.2166.R.20200228.1618.002.html	QQ, Jiang; XY, Chen	蒋谦谦;陈新宇;	Hunan University of Chinese Medicine; The First Affiliated Hospital of Hunan University of Chinese Medicine;	湖南中医药大学;湖南中医药大学第一附属医院;	31	中医杂志
37	基于古代经方传承的清肺排毒汤组方配伍分析	Compatibility of Qingfei Paidu Decoction Based on Ancient Classical Prescriptions	https://kns.cnki.net/kcms/detail/11.5529.R.20220523.1158.050.html	YM, Cao; N, Zhang; NN, Shi; YP, Wang; HQ, Zhai; SY, Jin	曹艳梅;张囡;史楠楠;王燕平;翟华强;金世元;	Beijing University of Chinese Medicine; Institute of Basic Research in Clinical Medicine China Academy of Chinese Medical Sciences	北京中医药大学中药调剂标准化研究中心;中国中医科学院中医临床基础医学研究所;	10	世界中医药
38	基于关联规则探讨中医药防治新型冠状病毒肺炎协定处方的用药规律	Exploration of characteristics of TCM formulae for novel coronavirus pneumonia based on association rules	https://kns.cnki.net/kcms2/article/abstract?v=z5VdU6XQV3W_nC4dV1OdB2-aMo-tgdm4bXywLJytV5Lqe_xvjsKK3CkSpjqsTH89NjKLKxVawVcSGh7mrBVY05ZPKftfr91RZPfZqM2YQ8TVIVMbbiuDTmVKol9sfADCsF4C5he3uBtt1TP-xsAkXw==&uniplatform=NZKPT&language=CHS	X, Ding; Y, Li; P, Li; ZQ, Su; Wu, FZ; FH, Chu; XH, Gu	丁霞;李园;李萍;苏泽琦;吴凤芝;褚福浩;谷晓红;	Beijing University of Chinese Medicine; Dongzhimen Hospital of Beijing University of Chinese Medicine; Journal Center of Beijing University of Chinese Medicine;Beijing Research Institute of Chinese Medicine Beijing University of Chinese Medicine	北京中医药大学中医学院;北京中医药大学东直门医院;北京中医药大学北京中医研究院;北京中医药大学期刊中心;	21	北京中医药大学学报
39	基于疾病传变谈新型冠状病毒肺炎与抗疫三方	Discussion on Coronavirus Disease 2019 and Three Anti-Epidemic Prescriptions Based on Disease Transmission and Change	https://kns.cnki.net/kcms2/article/abstract?v=z5VdU6XQV3U38B4VPM2toYQIe4dgiGBrIrpzZFdPnPZtTY7j1s8XJ06XmQZZU6yKkiu1qGY6O8rEVxMo4Crea2iL6jNJUBr6xMgRfDP_ziaTGXt52Um8JoYxmArduKxlhangujKwnOtD35gj5Z5DoQ==&uniplatform=NZKPT&language=CHS	X, Wang; SY, Feng; SY, Wang	王新;冯诗瑶;王诗源;	Shandong University of Traditional Chinese Medicine College of Traditional Chinese Medicine;	山东中医药大学中医学院;	3	山东中医药大学学报
40	基于计算机辅助药物设计的清肺排毒汤多靶点系统治疗新型冠状病毒肺炎(COVID-19)物质基础探究	Exploration on material basis of Qingfei Paidu Decoction with multi-target system against COVID-19 based on CADD	https://kns.cnki.net/kcms/detail/12.1108.R.20200408.0857.002.html	XJ, Jin; RN, Guan; JJ, Mao; RY, Wang; F, Wang; CX, Li; JW, Li; DL, Liu; ZM, Zhang; YQ, Liu	靳晓杰;关瑞宁;毛建军;王燕如;王菲;李潮新;李佳蔚;刘东玲;张志明;刘永琦;	Gansu University of Traditional Chinese Medicine; Affiliated Hospital of Gansu University of Traditional Chinese Medicine; Key Laboratory of Ministry of Education jointly established by Dunhuang Ministry of Medicine and Transformation;	甘肃中医药大学药学院;甘肃中医药大学甘肃省高校重大疾病分子医学与中医药防治研究重点实验室;甘肃中医药大学附属医院;敦煌医学与转化省部共建教育部重点实验室;	22	中草药
41	基于临床科研一体化模式研究新疆地区新冠肺炎中医组方	"Research on Traditional Chinese Medicine Prescriptions Used in the Treatment of COVID-19 in Xinjiang Region Based on the Integrated Clinical and Scientific Research Model"	https://kns.cnki.net/kcms2/article/abstract?v=z5VdU6XQV3Whtb3MxtFOXBrUdCRKC6hgyU0Su1-JSR7bDHhmcyrWoCWS_QUya9nFh1Rklo40VqwGAZyd8vX3BAlHrVw21ythVAhfSddZrBk8nl_P6uFr56ESRwb1BRm3aGauK7HQlZyqRnnoD7hyow==&uniplatform=NZKPT&language=CHS	JT, Li; DL, Jia; WG, Zhou; H, Gao; PG, Zhang; Z, Xu	李江涛;贾松霖;周卫刚;高辉;张鹏葛;许忠;	Xinjiang Uygur Autonomous Region Infectious Disease Hospital; Urumqi Traditional Chinese Medicine Hospital;	新疆维吾尔自治区传染病医院;乌鲁木齐市中医医院;	1	中成药
42	基于数据挖掘“疫”病方剂用药规律对新型冠状病毒肺炎防治的用药启发	"Insights into the Prevention and Treatment of Novel Coronavirus Pneumonia Based on the Medication Patterns of Traditional Chinese Medicine Prescriptions Using Data Mining"	https://kns.cnki.net/kcms2/article/abstract?v=z5VdU6XQV3WNKODgzlWeiC2uDMJxnA8WncoQfJ4trVuPk4X2jEclLCZtvdNpbUJspAtK3hm56UUWxxJk0E4Btr3ClHLwLGbwnsJzVFTOEzMCegyHau8lRu-d4EQq_URLg46fOJhEZIlGJdczzcejwg==&uniplatform=NZKPT&language=CHS	K, Ju; S, Zhang; YF, Hu; C, Li; XS, Meng; TL, Xue	鞠康;张盛;胡云飞;李超;孟祥松;薛天乐;	Bozhou Institute of Traditional Chinese Medicine; Anhui Academy of Traditional Chinese Medicine; Bozhou Vocational and Technical College; Graduate School of Tianjin University of Traditional Chinese Medicine; Bozhou College; College of Chinese Medicine; Shanghai University of Traditional Chinese Medicine;	安徽中医药科学院亳州中医药研究所;亳州职业技术学院;天津中医药大学研究生院;亳州学院;上海中医药大学中药学院;	10	中药药理与临床
43	基于数据挖掘的中医治疗新型冠状病毒肺炎用药规律分析	"Analysis of Medication Patterns in Traditional Chinese Medicine Treatment for Novel Coronavirus Pneumonia Based on Data Mining"	https://kns.cnki.net/kcms2/article/abstract?v=z5VdU6XQV3VK0EZPwV8Kc2a4DC_vFHXeJGlAR7t42NDhf0y8Q-kR4snjldFwnEO4F-dCZa4Ur6V_pP9iOjUrTg_ESftYRHaDd1N8H1SylZPBB_-kK2w0ngwNMha7BAP3LSuYqcAVZP9rWqb-MC5FXw==&uniplatform=NZKPT&language=CHS	Y, Pan; ML, Zhang	潘晔;张明利;	Henan Institute of Traditional Chinese Medicine;	河南省中医药研究院;	9	中医研究
44	基于四气五味探讨清肺排毒汤与新型冠状病毒肺炎的方证关系	Based on the theory of "Four Qi and Five Flavors," exploring the relationship between Lung-Cleansing and Detoxifying Decoction and COVID-19.	https://d.wanfangdata.com.cn/periodical/ChhQZXJpb2RpY2FsQ0hJTmV3MjAyMzA4MDYSD3lpbnNiajIwMjEzODEzNxoIaXZ0Z2Y5bDQ%3D {DOI}:	C, Fang	王堃.	Beijing Fengtai District Xiluoyuan Community Health Service Center	北京市丰台区西罗园社区卫生服务中心	0	饮食保健
45	基于网络药理学对清肺排毒汤中射干-麻黄治疗新型冠状病毒肺炎的机制分析	Analysis on the Mechanism of Shegan-Ephedra in Qingfeipaidu Decoction in the Treatment of COVID-19 Based on Network Pharmacology*	https://kns.cnki.net/kcms2/article/abstract?v=z5VdU6XQV3X7vzcYm_LBxBduFxX3Gcwg6imK53zmEvDAnvhMWCDa2GGgEaqVhtn8LfiP8QPr_oz1dr4LIUlaM2Y8KE1B3-_6VgxT9Y6IqibWWGECJpyunni30SSjYVpcOGNhsJ5wF3Yz4vOEsRk6Rg==&uniplatform=NZKPT&language=CHS	XY, Zeng; L, Tong; YP, Li	曾小艳;童丽;李永平;	Qinghai University	青海大学;青海大学医学院;	4	实用中西医结合临床
46	基于网络药理学和分子对接技术初步探索“清肺排毒汤”抗新型冠状病毒肺炎作用机制	Preliminary exploration of the mechanism of Qingfei Paidu decoction against novel coronavirus pneumonia based on network pharmacology and molecular docking technology	https://kns.cnki.net/kcms/detail/11.2163.R.20200227.1755.009.html	H, Wu; JQ, Wang; YW, Yang; TY, Yang; YJ, Cao; YX, Qu; YJ, Jin; CN, Zhang; YK, Sun	吴昊;王佳琪;杨雨薇;李天怡;曹一佳;曲玉霞;靳玉洁;张晨宁;孙毅坤;	College of Chinese Medicine, Beijing University of Chinese Medicine; Affiliated Hospital of Hubei College of Medicine, taihe hospital;	北京中医药大学中药学院;十堰市太和医院湖北医药学院附属医院;	118	药学学报
47	基于网络药理学和分子对接技术的款冬花在清肺排毒汤治疗新型冠状病毒肺炎（COVID-19）中的作用分析	Mechanism of Farfarae Flos in Qingfei Paidu Decoction against COVID-19 based on network pharmacology and molecular docking	https://kns.cnki.net/kcms/detail/12.1108.R.20200423.0844.003.html	JX, Fan; XM, Qin; ZY, Li	范建新;秦雪梅;李震宇;	Modern Research Center of Traditional Chinese Medicine; Shanxi University; School of Chemistry and Chemical Engineering; Shanxi University; Key Laboratory of Chemical Biology and Molecular Engineering; Ministry of Education;	山西大学中医药现代研究中心;山西大学化学化工学院;山西大学化学生物学与分子工程教育部重点实验室;	30	中草药
48	基于网络药理学清肺排毒汤治疗新冠肺炎的物质基础及作用机制研究	Network pharmacology-based study on material basis and mechanism of Qingfei Paidu Decoction against COVID-19	https://kns.cnki.net/kcms/detail/51.1335.Q.20200413.1918.018.html	TF, Xu; CG, He; K, Yang	徐天馥;贺成功;杨坤;	Anhui University of Traditional Chinese Medicine; The Second Affiliated Hospital of Anhui University of Traditional Chinese Medicine;	安徽中医药大学;安徽中医药大学第二附属医院;	44	天然产物研究与开发
49	基于网络药理学探讨新冠肺炎初期用药清肺排毒汤的作用机制	Exploring the mechanism of action of lung-clearing and detoxification soup for the initial administration of neocoronary pneumonia based on network pharmacology	https://kns.cnki.net/kcms/detail/11.5529.R.20211018.0903.006.html	X, Ren; J, Yang; YT, Zhang; R, Gao	任星;杨静;张菀桐;高蕊;	Xiyuan Hospital, Chinese Academy of Traditional Chinese Medicine; Graduate School of Beijing University of Chinese Medicine;	中国中医科学院西苑医院;北京中医药大学研究生院;	13	世界中医药
50	基于文献的清肺排毒汤组方治疫应用规律探讨	Discussion on the application pattern of Qing lung detoxification soup formula for epidemic treatment based on literature	https://kns.cnki.net/kcms2/article/abstract?v=z5VdU6XQV3XSKW4L3zmIUb9x2pl4svAx32u6j0K7yI4lhomXBhvDvA8O9HMSscs5HucX0TxRcdUnoN8uOGQut8Ro6O7V-QhtbLd84lE3nIakC_7j_x_Rd9CqLlgf4DC2KkifHZTeAfYPu40pSnPfaw==&uniplatform=NZKPT&language=CHS	L, Tong; Y, Ma; YP, Fan; SH, Liu; L, Zhang; Y, Zhang; NN, Shi; RB, Chen; YP, Wang; HM, Zhang	佟琳;马艳;范逸品;刘思鸿;张磊;张宇;史楠楠;陈仁波;王燕平;张华敏;	Institute of lnformation on Traditional Chinese Medicine China Academy of Chinese Medical Sciences;Institute of Basic Research in Clinical Medicine China Academy of Chinese Medical Sciences;Institute of Chinese MateriaMedica China Academy of Chinese Medical Sciences	中国中医科学院中医药信息研究所;中国中医科学院中医临床基础医学研究所;中国中医科学院中药研究所;	21	中医杂志
51	基于文献分析的细辛在清肺排毒汤中合理应用	Rationality of Asari Radix et Rhizoma in Qingfei Paidu Decoction based on literature analysis	https://kns.cnki.net/kcms/detail/11.2272.R.20200306.0943.002.html	ZN, Qin; MX, Wang; NN, Shi; YP, Wang; HQ, Zhai	秦子楠;王梦昕;史楠楠;王燕平;翟华强;	Beijing University of Chinese Medicine Standardization Research Center for Traditional Chinese Medicine Dispensing;Institute of Basic Research in Clinical Medicine China Academy of Chinese Medical Sciences	北京中医药大学中药调剂标准化研究中心;中国中医科学院中医临床基础医学研究所;	18	中国中药杂志
52	基于整合药理学探讨清肺排毒汤治疗新型冠状病毒肺炎的功效及作用机制	Investigating Clinical Efficacy and Mechanism of Qingfei Paidu Decoction for Treatment of COVID-19 Based on Integrative Pharmacology	https://kns.cnki.net/kcms/detail/11.3495.R.20200514.1136.002.html	XJ, Peng; XJ, Yang; G, Xu; YB, Chen; CH, Yang; WL, Gong; FD, Han; F, Liu	彭修娟;杨新杰;许刚;陈衍斌;杨长花;龚伟玲;韩冬;刘峰;	Shaanxi International Business College; Shaanxi University of Traditional Chinese Medicine; Shaanxi Buchang Pharmaceutical Co., Ltd.;	陕西国际商贸学院;陕西中医药大学;陕西步长制药有限公司;	19	中国实验方剂学杂志
53	基于中医名家经典浅析新冠肺炎中清肺排毒汤的运用	Analyzing the use of lung-cleansing and detoxifying soup in neocoronitis based on the classics of famous Chinese medicine practitioners	https://kns.cnki.net/kcms/detail/31.1971.R.20200601.1640.001.html	C, Wang; MD, Yin; H, Fang; TS, Gao; M, Yuan	王朝;尹梦碟;方泓;张天嵩;袁敏;	Shanghai University of Traditional Chinese Medicine Collaborative Innovation Center; The Fifth Clinical Medical College of Guangzhou University of Chinese Medicine; Longhua Hospital affiliated to Shanghai University of Traditional Chinese Medicine; Shanghai Jing 'an District Central Hospital affiliated to Fudan University;	上海中医药大学协同创新中心;广州中医药大学第五临床医学院;上海中医药大学附属龙华医院;复旦大学附属上海市静安区中心医院;	6	中医药文化
54	江西省新型冠状病毒肺炎中医药实施与效果分析	The Clinical Application and Efficacy of Traditional Chinese Medicine in the Treatment of COVID-19 Patients in Jiangxi Province	https://kns.cnki.net/kcms2/article/abstract?v=z5VdU6XQV3VSYOkh7DnBMfoGKbsFJossL7bp6lEws8J1kVB6ByXXUXNGSId_jLrQ8k5Z3Y8_w0j_0RxN4psgaBkgBL9slpcZFbOjiDQb86dGxL30DjX4j3BSZFRB6HKtUUheLH7TIG1hPyDSRUd64g==&uniplatform=NZKPT&language=CHS	TL, Xu; X, Zhou; XF, Chen; D, Wang; JW, Yu; F, Wang; JH, Nie; WF, Zhu	徐铁龙;周旭;陈晓凡;王冬;余建玮;王飞;聂建华;朱卫丰;	Jiangxi University of Traditional Chinese Medicine; Southern Medical University; Affiliated Hospital of Jiangxi University of Traditional Chinese Medicine;	江西中医药大学循证医学研究中心;南方医科大学;江西中医药大学附属医院;	4	江西中医药大学学报
55	结合五运六气对新型冠状病毒肺炎及清肺排毒汤的思考	Reflections on new coronavirus pneumonia and lung-clearing and detoxification soup by combining the five movements and six qis	https://kns.cnki.net/kcms2/article/abstract?v=z5VdU6XQV3XTzjCOXCRwJsw5yGVYoinCCQGpI1INy5DXrmSjCwawYwG6_T-4k7lFcpRcJMpHZKrkLmtn_qGKS7zxU7CMAiHPr5kfNeOUXInGyz0zUr0F2vZqTOHXCUhzTX3EUVzlXXeanIbNs2iuhw==&uniplatform=NZKPT&language=CHS	J, Rui	芮剑;	Shantou jinping district People's Hospital;	汕头市金平区人民医院;	2	甘肃医药
56	抗新型冠状病毒药物作用机制研究进展	Progress on the mechanism of action of anti-novel coronavirus drugs	https://kns.cnki.net/kcms/detail/14.1216.R.20200723.1441.021.html	Q, Shen; XL, Ma; RF, Hu; YB, He; LH, Song	申强;马小玲;胡容峰;贺艳斌;宋丽华;	Changzhi Medical College; ; Changzhi People's Hospital; Anhui University of Traditional Chinese Medicine;	长治医学院药学系药剂学教研室;长治市人民医院儿科;安徽中医药大学;长治医学院药学系化学教研室;长治医学院药学系药理学教研室;	1	山西医科大学学报
57	雷火灸联合清肺排毒汤治疗临床症状符合小儿寒湿闭肺证新型冠状病毒肺炎的临床疗效	Clinical effect of thunder fire moxibustion combined with Qingfeipaidu decoction in the treatment of clinical symptoms in line with new type coronavirus pneumonia in children with cold-dampness-closed lung syndrome	https://kns.cnki.net/kcms2/article/abstract?v=z5VdU6XQV3VcYHFDr6ftMaeijqPpgSXExg7VUU-6ClXbpbwcQEaruDaCXYH3tzfS6fdS0u365hcb2h8OG_zZhtolioHcDKo5ioX97Ej-pUZFGIu6MSlY-tOrHEMsFbMee9AFl1CaQpe1LV71Oo7SkQ==&uniplatform=NZKPT&language=CHS	C, Li	李婵;	Fuzhou Traditional Chinese Medicine Hospital;	福州市中医院儿科;	4	临床合理用药杂志
58	两种不同中西医结合方法治疗新型冠状病毒肺炎的比较研究	Comparative study of two different methods of combining Chinese and Western medicine in the treatment of novel coronavirus pneumonia	https://kns.cnki.net/kcms2/article/abstract?v=z5VdU6XQV3XsXap7WvgispzF0bfCx5vFMgb27Mgcb5VR-wArFOv4bbv29WGtC30vVtz8gqSGQc-6VhKjjmxTsXMZj9UJyIqjq3fVhMf-nqZ2CBJMvrst6uVeyOMJSGNg7QQ9x38yoMDp6RXsONPcMg==&uniplatform=NZKPT&language=CHS	QS, Chen; XD, Wu; SX, Pan; DW, Jin; GF, Xi; X, Liu; TT, Dai; XY, Lei	陈秋生;伍向东;潘三祥;金登卫;席高峰;刘兴;戴甜甜;雷细英;	Hong 'an County Hospital of Traditional Chinese Medicine; Qinghai University;	湖北省红安县中医医院;青海大学;	1	中西医结合研究
59	论清肺排毒汤治疗新型冠状病毒肺炎	Analysis on the Treatment of COVID-19 by Qingfei Paidu Decoction	https://kns.cnki.net/kcms/detail/21.1543.R.20200811.0948.002.html	H, Liu; Y, Gao; XX, Yin; Y, Yang; NN, Qu	刘浩,高原,尹小星,等.	Dalian Hospital of Traditional Chinese Medicine; Liaoning University of Traditional Chinese Medicine; The First Affiliated Hospital of Dalian Medical University; Affiliated Hospital of Liaoning University of Traditional Chinese Medicine;	大连市中医医院,辽宁大连116013, 辽宁中医药大学,辽宁沈阳110847, 大连市中医医院,辽宁大连116013, 大连医科大学附属第一医院,辽宁大连116000, 辽宁中医药大学附属医院,辽宁沈阳110032	4	辽宁中医药大学学报
60	清肺排毒汤、化湿败毒方和宣肺败毒方体外抗补体活化作用的比较研究	Comparative study on the in vitro anti-complement activation effects of Qinglong Detoxification Tang, Resolving Dampness and Defeating Toxins Formula and Xuanlong Defeating Toxins Formula	https://link.cnki.net/doi/10.13412/j.cnki.zyyl.20240301.001	XM, Li; CC, Zang; YL, Guo; M, Cai; JJ, Yan; WJ, Li; ZZ, Liu; Y, Gao; Qi, Y	李西蒙; 藏晨晨; 郭怡琳; 蔡敏; 闫晶晶; 李文静; 刘壮壮; 高源; 齐云	Institute of Medicinal Plant Development, Chinese Academy of Medical Sciences & Peking Union Medical College	中国医学科学院北京协和医学院药用植物研究所;	0	中药药理与临床
61	清肺排毒汤的体外抗冠状病毒作用研究	Inhibitory effect of Qing-Fei-Pai-Du decoction on coronavirus in vitro	https://kns.cnki.net/kcms/detail/11.2163.R.20210205.1328.001.html	K, Wang; HY, Yan; S, Wu; HQ, Wang; YH, Wang; JD, Jiang	王琨;颜海燕;吴硕;王辉强;李玉环;蒋建东;	China Academy of Medical Sciences Peking Union Medical College Institute of Medicine Biotechnology	中国医学科学院北京协和医学院医药生物技术研究所中国医学科学院抗病毒药物研究重点实验室;中国医学科学院北京协和医学院医药生物技术研究所抗感染药物研究北京市重点实验室;	16	药学学报
62	清肺排毒汤对LPS诱导急性肺损伤小鼠炎症的作用	Effects of Qingfei Paidu Decoction on inflammation in mice with LPS-induced acute lung injury	https://kns.cnki.net/kcms2/article/abstract?v=z5VdU6XQV3WOE6b6NMFOmxpGLWNh_BvEAiATA4hkYEg0SQfsHvYNJbDQbeVVuWQMo5LsVYkvrs2YJzr-orzRaQoo_Pw_gHMXYuYuANb9mlQB33WDBGrbig9tHZKUK6aRYvZs56Mx5ODnuzQT_ZwpPQ==&uniplatform=NZKPT&language=CHS	ML, Kuang; LJ, Zhang; PP, Lu; XF, Jie; GX, Hu; XC, Shen; JW, Xu	匡梦岚;张丽娟;卢攀攀;解小芬;胡光线;沈祥春;许键炜;	Guizhou Medical University;China Academy of Medical Sciences, Guizhou Medical University;The First Affiliated Hospital of Chongqing Medical University;Guizhou Medical University School of Basic Medicine;	贵州医科大学药学院;中国医学科学院成体干细胞转化研究重点实验室贵州医科大学组织工程与干细胞实验中心;重庆医科大学附属第一医院;贵州医科大学基础医学院;	0	中成药
63	清肺排毒汤对大鼠整体代谢及肠道菌群的调节作用研究	Investigation of modulating effect of Qingfei Paidu Decoction on host metabolism and gut microbiome in rats	https://kns.cnki.net/kcms/detail/11.2272.R.20200702.1807.010.html	GS, Wu; J, Zhong; NN, Zheng; CR, Wang; HL, Jin; GB, Ge; JY, Han; Y, Gao; LL, Sheng; WD, Zhang; HK, Li	吴高松,钟婧,郑宁宁,等.	Shanghai University of Traditional Chinese Medicine;Huzhou Central Hospital Affiliated Central Hospital of HuzhouUniversity;Dalian institute of Chemical Physics Chinese Academy of Sciences;Innovation lnstitute of MedicineChina Medical City Dalian Institute of Chemical Physics Chinese Academy of Sciences;Department of integrated Traditional Chinese and Western Medicine Peking University Health Sci…	上海中医药大学交叉科学研究院,上海201203, 上海中医药大学交叉科学研究院,上海201203, 湖州市分子医学重点实验室,湖州市中心医院,湖州师范学院附属中心医院,浙江湖州313000, 中国科学院大连化学物理研究所,辽宁大连116023, 中科院大化所中国医药城生物医药创新研究院,江苏泰州225316, 北京大学医学部中西医结合学系,北京100191, 中国人民解放军军事科学院军事医学研究院辐射医学研究所,北京100039, 上海中医药大学交叉科学研究院,上海201203, 中国人民解放军海军军医大学药学院,上海200433	36	中国中药杂志
64	清肺排毒汤对二肽基肽酶-Ⅳ的抑制作用研究	Study on the inhibitory effect of lung-cleansing and detoxification soup on dipeptidyl peptidase-IV	https://d.wanfangdata.com.cn/periodical/ChhQZXJpb2RpY2FsQ0hJTmV3MjAyMzA4MDYSDnNqenl5MjAyMjA4MDAzGgh4Zmljb2Q1ag%3D%3D	AQ, Wang; LJ, Tian; XP, Chen; J, ZHANG; LW, ZOU; L, YANG	王安琪;田莉娟;陈晓鹏;张静;邹立伟;杨凌;	Shanghai University of Traditional Chinese Medicine; Jiangxi Shangrao Municipal Hospital	上海中医药大学交叉科学研究院;江西省上饶市立医院普外科;	0	世界中医药
65	清肺排毒汤对普通型和重型新型冠状病毒肺炎患者的疗效观察	Clinical observation on the efficacy of Qingfeipaidu decoction on patients with common and severe corona virus disease 2019	https://kns.cnki.net/kcms2/article/abstract?v=z5VdU6XQV3VadgugBU3CNYQJ1ouG4zwXoTEvHlYSlochCUDoy5uWMQle1L3Xf-iOnTqugPYW82Ns5iMuVgchbKRINUjQcf0fHzVMBRnCdya_j9_aXKu8yz8cQbsJ6_MgJeUcmIAsT1tGwrKML7LIZA==&uniplatform=NZKPT&language=CHS	LY, Kong; LS, Yuan; JY, Chen; JY, Zhou; CL, Li; JD, Bo; XL, Hao; LM, Geng; DZ, Guo	孔令玉;苑丽双;陈杰勇;周金艳;李晨龙;薄江丹;郝新路;耿立梅;郭登洲;	Tianjin Binhai New Area Hospital of Traditional Chinese Medicine; Hengshui Third People's Hospital; Hebei Provincial Hospital of Traditional Chinese Medicine;	天津市滨海新区中医医院肿瘤科;衡水市第三人民医院;河北省中医院;	5	山东第一医科大学(山东省医学科学院)学报
66	清肺排毒汤对三种冠状病毒感染的SARS、MERS和 COVID-19的潜在共性作用及机制探讨	Study of Active Components and Potential Targets of Shenfu Decoction in the Treatment of COVID-19 Based on Network Pharmacology and Molecular Docking Method	https://kns.cnki.net/kcms/detail/51.1188.R.20200706.0913.002.html	HJ, Duan; XZ, Long; LD, Du; YM, Ning; RB, Cao; Y, Ren	段海婧;龙晓宙;杜丽东;宁艳梅;曹如冰;任远;	Gansu University of Traditional Chinese Medicine ;Key Laboratory of Traditional Chinese Medicine Pharmacology and Toxicology in Gansu Province; Gansu Provincial Hospital	甘肃中医药大学;甘肃省中药药理与毒理学重点实验室;甘肃省人民医院;	11	中药药理与临床
67	清肺排毒汤对痰热壅肺型新冠肺炎患者临床疗效的影响	Effect of Qingfei Paidu decoction on clinical efficacy of COVID-19pneumonia with Phlegm heat blocking lung	https://kns.cnki.net/kcms2/article/abstract?v=z5VdU6XQV3V4twFaW5ErKqgEz8NDTdtP-nGtA_Pi4041gV24LS4tad26HIidQWbfDpZtsV_OJ0Eg_J3QuA4ua3f1ugxJA9YwmUGAgIoLWfSbcw8lWUTPgHpoxwGmi9Al69MptzSWglCOTMk6Ke5G4A==&uniplatform=NZKPT&language=CHS	XH, Zeng; WH, Ma; J, Wang	曾宪红;马文辉;王洁;	beijing tongren hospital,capital medical university	首都医科大学附属北京同仁医院呼吸内科;	15	西部医学
68	清肺排毒汤对新冠肺炎的药理学作用及其中医学思考	The pharmacological efeets and traditional Chinese Medieine analysis of Qinfei Paidu Decoctfor in treatingCOVID-19	https://kns.cnki.net/kcms2/article/abstract?v=z5VdU6XQV3U2gFs3efrTMoOtqmPEqrXODcocuvIGGqIGoZP7ZT6FVZV6CdzsMpQfkapxobFn26o8i_2jtMWP9HZ5bM3WfjUk6JyOQCqgFJZMr7rEkqks1HitFgjQTAHdEFk6YImm2MwYnsF7UJT4BA==&uniplatform=NZKPT&language=CHS	D, Huang; KH, Zhao	黄丹;赵可惠;	Chengdu University of Traditional Chinese Medicine;	成都中医药大学;	3	中药与临床
69	清肺排毒汤改善新型冠状病毒肺炎危重型患者炎性细胞因子的临床研究	Clinical study on the improvement of inflammatory cytokines in critically ill patients with novel coronavirus pneumonia by clearing lung and detoxifying soup	https://kns.cnki.net/kcms/detail/11.5699.r.20210225.1511.014.html	P, Zhang; GT, Pan	张平;潘广涛;	Hubei University of Traditional Chinese Medicine Clinical College of Traditional Chinese Medicine; Union Medical College Hospital affiliated to Tongji Medical College; Huazhong University of Science and Technology;	湖北中医药大学中医临床学院;华中科技大学同济医学院附属协和医院;	16	世界科学技术-中医药现代化
70	清肺排毒汤干预新冠肺炎细胞因子风暴机制的网络药理学研究	Network phammacological study of Qingfei Paidu Decoction intervening on cytokine stommmechanism of COVlD-19	https://kns.cnki.net/kcms/detail/46.1049.R.20200507.1701.006.html	MQ, Zhou; LP, Yang; HQ, Ma; CC, Cheng; YX, Zhang; JK, Zhang; C, Kai; HM, Sun	周梦琪;杨璐平;马浩洁;程翠翠;张宇昕;张锦坤;盖聪;孙红梅;	Beijing University of Chinese Medicine	北京中医药大学中医学院解剖教研室;	21	海南医学院学报
71	清肺排毒汤及其主要方剂治疗新型冠状病毒肺炎疗效解析	Analysis on Qingfei Paidu Decoction(清肺排毒汤) and and lts Main ComponentsPrescriptions in Treatment of CoVlD-19	https://kns.cnki.net/kcms2/article/abstract?v=z5VdU6XQV3VfP9eXfaWdpvJ8KvfizbLjhIh9CPwp4xbBYfveAKr_1S0PlplqllIiheVDTjUPswTQG0bMtmnzx3Z-bm5cI2kynI_xXdL1ruBFKv8xAdsEH4y11PIDbHgJ1n3PXS1xS8wwPI40vm7aiA==&uniplatform=NZKPT&language=CHS	WQ, Du; XX, Mei; J, Li	杜文琪;梅鑫鑫;李晋;	Zunyi medical university	遵义医科大学贵州省普通高等学校传染病与生物安全特色重点实验室;遵义医科大学生命科学研究院;	3	中华中医药学刊
72	清肺排毒汤加减方联合抗病毒药物治疗新型冠状病毒肺炎的回顾性研究	Observation on clinical effeet ofmodified Qingfei Paidu Decoction in treatment ofCOVID-19	https://kns.cnki.net/kcms/detail/12.1108.R.20200407.1425.011.html	KY, Li; W, An; F, Xia; M, Chen; P, Yang; YL, Liao; X, Xu; Q, Zhou; SS, Fang; MW, Zhang	李旷宇;安薇;夏飞;陈敏;杨萍;廖亚玲;许鑫;周琴;方莎莎;张明伟;	; Hubei Third People's Hospital affiliated to Jianghan University;	江汉大学附属湖北省第三人民医院药学部;	48	中草药
73	清肺排毒汤结合西医对症治疗儿童新型冠状病毒感染2例	Qingfei Detoxification Decoction Combined with Western Medicinefor Symptomatie Treatment of 2 Children with New Coronavirus Infection	https://kns.cnki.net/kcms2/article/abstract?v=z5VdU6XQV3ViOMS629ZJ_skreNMYWSgXAixvKEK5IkxG5IAujksJCFqEd6x41pJiUKCjwIf9w33LYIBbLV4kTWkaoLkJBtntoKlOmBUluKiJQuB0QXB3PhBnIj0o8hqTzEyoUiwUKdtMqI8IzskKTg==&uniplatform=NZKPT&language=CHS	N, Liu; DT, Wang; LG, Zhou; SQ, Li; TQ, Li	刘宁;王栋庭;周利刚;李双全;李廷荃;	Affiliated Hospital of Shanxi University of Traditional Chinese Medicine; Datong Fourth People's Hospital;	山西中医药大学附属医院;大同市第四人民医院;	4	亚太传统医药
74	清肺排毒汤联合阿比多尔对新冠病毒感染患者核酸转阴情况的影响	Effect of lung-cleansing and detoxification soup combined with abidol on nucleic acid conversion in patients with new coronavirus infection	https://kns.cnki.net/kcms2/article/abstract?v=fsvnL9wA1q2sz3faEP6IgEK82HoJM32-h3Wgo5nALKseMjATS5dUNW1izJYaJCR4SKc8ib-cE7OrsN6n8_vdvneChnqaoKsIwSzHNTxl5TyqQeQi0sVR8OeU3eNfh2Ye5CNSEyS2Bvb3wuLA2o2gxQ==&uniplatform=NZKPT&language=CHS	Y, Zou; YT, Zheng; XY, Long	邹瑛; 侯亚婷; 龙星颖	Drug Reagent Supply Department, People's Hospital of Wuhan University;;	武汉大学人民医院药品试剂供应科;	0	中国处方药
75	清肺排毒汤联合常规治疗对新冠肺炎患者的临床疗效	Clinical effeets of Qingfei Paidu Decoction combined with conventional treatmenton patients with coronavirus disease 2019	https://kns.cnki.net/kcms2/article/abstract?v=z5VdU6XQV3VpHRUsCEW5UaITWNFXVVEEnzZ_cmd_U4-gOv2hTHAlsphpMKD_-aN7H7U31hloLAhDfF2Cb_KbTSobLxs_ECuOFlZy0YLE_Eb_jEAYM-xgHDd6-9gKMjuh4ormJfqlYo7INjDHbNYweg==&uniplatform=NZKPT&language=CHS	Y, Wang; L, Chen; L, Zheng; BQ, Ku; R, Yu; XF, Zhang	王月;陈立;郑玲;库宝庆;于睿;张新风;	Hubei university of arts and science Affiliated Hospital Xiangyang Central Hospital; Liaoning University of Traditional Chinese Medicine; Jingzhou Mental Health Center Institute of Mental Health of Yangtze University;	湖北文理学院附属医院襄阳市中心医院;辽宁中医药大学;荆州市精神卫生中心,长江大学精神卫生研究所;	24	中成药
76	清肺排毒汤联合耳穴贴压、穴位贴敷治疗轻症新型冠状病毒肺炎	Lung-Clearing Detoxification Decoction Combined with Aurieular PointSticking and Acupoint Application for Mild COVD-9	https://kns.cnki.net/kcms2/article/abstract?v=z5VdU6XQV3X7sR1OraAfDvVxPWh9opQ13NIn4xiWy6PLXh_OI-RMyGYp9n58aNu1MvWrrvRTjFzG3vWDGuruHe0NMvto9emC76z-F4OI8XqKuWFgDtGyga-BPCoiIGu5yie6BkxCbQqAWuFCH3kL9A==&uniplatform=NZKPT&language=CHS	YB, Wei	韦炎彬;	The Second Affiliated Hospital of Henan University of Traditional Chinese Medicine;Henan Provincial Hospital of Traditional Chinese Medicine;	河南中医药大学第二附属医院,河南省中医院;	2	河南中医
77	清肺排毒汤联合西药治愈新型冠状病毒肺炎重型病案1例	A case of a new type of coronavirus pneumonia in a severe form cured by a combination of lung-clearing and detoxification soup and western medicine	https://kns.cnki.net/kcms/detail/12.1349.R.20200313.1906.006.html	MY, Zhang; LM, Geng; JY, Chen; YL, Ma; Q, Zheng; DZ, Guo	张依梦;耿立梅;陈杰勇;马蕴蕾;郑强;郭登洲;	Hebei University of Chinese MedicineHebei; Hebei Provincial Hospital of Traditional Chinese Medicine; Hengshui Third Hospital;	河北中医学院研究生院;河北省中医院;河北省衡水市三院;	10	天津中医药
78	清肺排毒汤联合西医常规疗法治疗老年新型冠状病毒肺炎157例临床疗效回顾性研究	A retrospective study on the clinical efficacy of Qing lung detoxification soup combined with western conventional therapy in the treatment of 157 cases of new coronavirus pneumonia in the elderly	https://kns.cnki.net/kcms2/article/abstract?v=z5VdU6XQV3UFWoVG-MSARAx4jxXxYdW_zuzF-9427awMb0eo2_8APsTp9evPd-9CD1rn_KdhjAcCBZfBgJ1d9KNiwWnIklPrFMaSU9JENVG423qhWwN57Ffxemr78QQC08r5XXA2JfBfCPJZqtNfiA==&uniplatform=NZKPT&language=CHS	JY, Wang; HZ, Li; YN, Guo; LW, Jiao; XY, Zong; N, Liang; HL, Zhang; YX, Chen; XL, Li; GX, Liu; Y, Ma; NN, Shi; YP, Wang; YW, Ge	王晶亚;李慧珍;郭玉娜;焦丽雯;宗星煜;梁宁;张海力;陈雅馨;李晓玲;刘国秀;马艳;史楠楠;王燕平;葛又文;	Institute of Basic Research in Clinical Medicine China Academy of Chinese Medical Sciences;Guang'anmen Hospital China Academy of Chinese Medical Sciences;Beijing University of Chinese Medicine;	中国中医科学院中医临床基础医学研究所;中国中医科学院广安门医院;北京中医药大学;	26	中医杂志
79	清肺排毒汤联合西医常规疗法治疗新型冠状病毒肺炎合并2型糖尿病患者49例回顾性临床研究	A retrospective clinical study of 49 cases of patients with type 2 diabetes mellitus combined with novel coronavirus pneumonia treated with Qinglong detoxification soup combined with conventional Western medicine therapy	https://kns.cnki.net/kcms2/article/abstract?v=z5VdU6XQV3XKNENst0sdXqhgBd5JdJyMHwWoCMmExsfAS60LZL4EQWZQIyG9z9YETLCbMZOT_5hRjXsiPHTltY8lGAwPlNbgxuMq_PCgmvkwz4uqmA9O2hWoO_Iy5CqC6DYuslYOYB6xU5CnHxF5WQ==&uniplatform=NZKPT&language=CHS	LW, Jiao; YN, Guo; XY, Zong; ZY, Gong; JY, Wang; HZ, Li; N, Liang; HL, Zhang; YX, Chen; XL, Li; GX, Liu; Y, Ma; NN, Shi; YP, Wang; YW, Ge	焦丽雯;郭玉娜;宗星煜;龚照元;王晶亚;李慧珍;梁宁;张海力;陈雅馨;李晓玲;刘国秀;马艳;史楠楠;王燕平;葛又文;	Beijing University of Chinese Medicine;Institute of Basic Research in Clinical Medicine China Academy of Chinese Medical Sciences;Guang'anmen Hospital China Academy of Chinese Medical Sciences	中国中医科学院中医临床基础医学研究所;中国中医科学院广安门医院;北京中医药大学;	6	中医杂志
80	清肺排毒汤联合西医常规疗法治疗新型冠状病毒肺炎合并高血压病119例临床疗效回顾性分析	Retrospective analysis of clinical efficacy of 119 cases of new coronavirus pneumonia combined with hypertension treated with Qinglong detoxification soup combined with conventional Western medicine therapy	https://kns.cnki.net/kcms2/article/abstract?v=z5VdU6XQV3X9oiXd4BcRYPU_3NliY-FYmQt5oSynlHtwXQY36qyqATgtWgKKTxR8zFxjFPL0uk5nNFzIgcc6mK8RT3qPvTgYwX-l2KwJwPVhLPKjJK1WW0Bk_UKiDtI_VDxfcnHUSybCAuShgqxNxQ==&uniplatform=NZKPT&language=CHS	HZ, Li; JY, Wang; YN, Guo; LW, Jiao; XY, Zong; N, Liang; HL, Zhang; YX, Chen; XL, Li; ZY, Gong; GX, Liu; Y, Ma; NN, Shi; YP, Wang; YW, Ge	李慧珍;王晶亚;郭玉娜;焦丽雯;宗星煜;梁宁;张海力;陈雅馨;李晓玲;龚照元;刘国秀;马艳;史楠楠;王燕平;葛又文;	Institute of Basic Research in Clinical Medicine China Academy of Chinese Medical Sciences;Guang'anmen Hospital China Academy of Chinese Medical Sciences;Beijing University of Chinese Medicine;	中国中医科学院中医临床基础医学研究所;中国中医科学院广安门医院;北京中医药大学;	10	中医杂志
81	清肺排毒汤联合西医常规疗法治疗新型冠状病毒肺炎合并心脑血管疾病124例回顾性研究	A retrospective study of 124 cases of cardiovascular and cerebrovascular diseases combined with novel coronavirus pneumonia treated with Qinglong detoxification soup combined with conventional Western medicine therapy	https://kns.cnki.net/kcms2/article/abstract?v=z5VdU6XQV3XZ_8mx7hl2JKqlY2kmhq5Qdpfpys0QAcbTDmRpkYIHJmhk6F89IpM56XqoEFY69zIhe3YIOOtXpMEGj6gXBs9U2nQ23kuGIoCApTPd-a6BuzHH8v_d6iR_FKtxXtl-7Am7Ku1_QD1_Ng==&uniplatform=NZKPT&language=CHS	L, Zhang; F, Wang; Y, Ma; L, Tong; SH, Liu; KK, Chen; HJ, Gao; YW, Ge; YP, Wang; HM, Zhang	张磊;王芳;马艳;佟琳;刘思鸿;陈广坤;高宏杰;葛又文;王燕平;张华敏;	Beijing Dongcheng District Community Health Service Management Center; Institute of Basic Research in Clinical Medicine China Academy of Chinese Medical Sciences;Institute of lnformation on Traditional Chinese Medicine China Academy of Chinese Medical Sciences;Institute of Chinese MateriaMedica China Academy of Chinese Medical Sciences	中国中医科学院中医药信息研究所;北京市东城区社区卫生服务管理中心;中国中医科学院中医临床基础医学研究所;中国中医科学院中药研究所;	6	中医杂志
82	清肺排毒汤联合西医常规治疗对不同分型新型冠状病毒肺炎患者舌象特征的影响	The effect of lung-cleansing and detoxification soup combined with conventional Western medical treatment on the tongue characteristics of patients with different types of novel coronavirus pneumonia	https://kns.cnki.net/kcms2/article/abstract?v=z5VdU6XQV3UAA9jMhNCj-ReIjrMqD7Y-BT_m4vy47_kyZc3qdccIwCfT5SEAmoyCaSaVKoz6je8spehP2Sg2y7FZUW9xzquwdt5upR99RQxGz2BZ11WbQ_Gt9Ua2SpUFlMl4ZnjDvG6FWBQcsETNnQ==&uniplatform=NZKPT&language=CHS	YP, Fan; Y, Ma; LW, Jiao; YW, Ge; NN, Shi; XJ, Luan; RB, Chen; GK, Chen; MB, Yang; PY, Yang; YL, Hou; J, Huang; QH, Huang; SL, Zhang; WG, Bai; HM, Zhang; YP, Zhang; YY, Wang	范逸品;马艳;焦丽雯;葛又文;史楠楠;栾相佳;陈仁波;陈广坤;杨名博;杨璞叶;侯燕玲;黄进;黄秋华;张林松;白卫国;张华敏;王燕平;王永炎;	Institute of Basic Research in Clinical Medicine China Academy of Chinese Medical Sciences;Guang'anmen Hospital China Academy of Chinese Medical Sciences;Institute of Traditional Chinese Medicine Information China Academy of Chinese Medical Sciences;Xi'an Eighth Hospital;The Fourth People's Hospital of Taiyuan;Yongwu Hospital Peoples Hospital of Guangxi Zhuang Autonomous Region;The Affiliated Tra…	中国中医科学院中医临床基础医学研究所;中国中医科学院广安门医院;中国中医科学院中医药信息研究所;陕西省西安市第八医院;山西省太原市第四人民医院;广西壮族自治区人民医院邕武医院;西南医科大学附属中医医院;中国中医科学院中药研究所;	6	中医杂志
83	清肺排毒汤联合西医常规治疗新型冠状病毒肺炎合并慢性乙型肝炎的多中心回顾性研究	A multicenter retrospective study of lung-clearing and detoxification soup combined with conventional Western medicine in the treatment of novel coronavirus pneumonia combined with chronic hepatitis B	https://kns.cnki.net/kcms2/article/abstract?v=z5VdU6XQV3XRmEZB5DrXX0xDLRlPwJZ74GB5eyrqbdJvojEqoQ1hS9Vu756drjCZ12YVFUdte82auSz4ZH-KJ-LutG5xt23GdpLIIw9yo2hqODdf5JMbPq9jUPwPR5AJ7yRsqA0tSGqoDl7Lp3JCoA==&uniplatform=NZKPT&language=CHS	RB, Chen; NN, Shi; HZ, Li; LW, Jiao; Y, Ma; B, Liu; YB, Xiong; XJ, Luan; GH, Wu; JK, Li; XY, Zhang; JT, Zhu; FR, Xiao; JY, Wang; JT, Li; X, Lei; J, Huang; QH, Huang; YD, Wang; XY, Wang; YH, Xiao; HD, Liu; JP, Liu; YL, Hou; SL, Zhang; HJ, Xie; WG, Bai; HM, Zhang; YP, Wang; YY, Wang	陈仁波;史楠楠;李慧珍;焦丽雯;马艳;刘斌;熊一白;栾相佳;吴桂辉;李继科;张新阳;朱俊腾;肖芙蓉;王晶亚;李群堂;雷枭;黄进;黄秋华;王玉栋;王晓燕;肖艳华;刘洪德;刘晋萍;侯燕玲;张林松;谢海军;白卫国;张华敏;王燕平;王永炎;	Institute of Basic Research in Clinical Medicine China Academy of Chinese Medical Sciences;Guang'anmen Hospital China Academy of Chinese Medical Sciences;The Public Health Clinical Center of Chengdu;The First Hospital of Suihua City;Heilongjiang ProvinceKang'an Hospital of Mudanjiang City;Shijiazhuang FifthHospital;The Fourth People's Hospital of Taiyuan;Hospital (T.C.M) Affiliated to Southwest M…	中国中医科学院中医临床基础医学研究所;中国中医科学院广安门医院;四川省成都市公共卫生临床医疗中心;黑龙江省绥化市第一医院;福建省莆田学院附属医院;黑龙江省哈尔滨市传染病医院;重庆市中医院;四川省川北医学院附属医院;广西壮族自治区人民医院邕武医院;河北省衡水市中医院;山西省晋中市传染病医院;黑龙江省牡丹江市康安医院;河北省石家庄市第五医院;山西省太原市第四人民医院;西南医科大学附属中医医院;山西省忻州市人民医院;中国中医科学院中药研究所;	5	中医杂志
84	清肺排毒汤联合西医常规治疗重型新型冠状病毒肺炎50例临床疗效回顾性分析	A retrospective analysis of the clinical efficacy of 50 cases of severe novel coronavirus pneumonia treated with Qinglong detoxification soup combined with conventional western medicine	https://kns.cnki.net/kcms2/article/abstract?v=z5VdU6XQV3Xww4hhvtPuvJ4wOUJR_OkfHOIpAdJO5z3fc2a8WaL2C_lVTanWrEk2bkMCHYsN9cJIpyObeR1MuRQpja38vox1FqL2SF_4wmOqc7p3APhO8-nprhchI5k_5VFUHA8K-ROOVi-VPo9N-A==&uniplatform=NZKPT&language=CHS	F, Wang; Y, Guo; LW, Jiao; XY, Zhang; N, Liang; L, Guan; XY, Zong; XJ, Luan; L, Zhang; JY, Wang; RB, Chen; HZ, Li; YP, Fan; C, Zhao; FR, Xiao; J, Huang; YH, Xiao; YZ, Wang; SL, Zhang; YH, Hu; S, Sun; MX, Wang; WG, Bai; Y, Ma; NN, Shi; YW, Ge; HM, Zhang; G, Lin; YP, Wang; YY, Wang	王芳;郭旸;焦丽雯;张新阳;梁宁;关黎;宗星煜;栾相佳;张磊;王晶亚;陈仁波;李慧珍;范逸品;赵晨;肖芙蓉;黄进;肖艳华;王银珍;张林松;胡运宏;孙盛;王明选;白卫国;马艳;史楠楠;葛又文;张华敏;蔺刚;王燕平;王永炎;	Community Health Service Management Center Dongcheng District;Institute of Basic Research in Clinical Medicine China Academy of Chinese Medical Sciences;The First Hospital of Suihua City;Infectious Disease Hospital of Heilongjiang Province;Guang'anmen Hospital China Academy of Chinese Medical Sciences;Institute of Information on Traditional Chinese Medicine China Academy of Chinese Medical Scienc…	北京市东城区社区卫生服务管理中心;中国中医科学院中医临床基础医学研究所;黑龙江省绥化市第一医院;黑龙江省传染病防治院;中国中医科学院广安门医院;中国中医科学院中医药信息研究所;黑龙江省哈尔滨市传染病医院;广西壮族自治区人民医院邕武医院;黑龙江省牡丹江市康安医院;山西省晋城市人民医院;西南医科大学附属中医医院;河北省邢台市中医院;河北省承德市中医院;四川省遂宁市中心医院;中国中医科学院中药研究所;	11	中医杂志
85	清肺排毒汤联合西医常规治疗重型新型冠状病毒肺炎临床疗效回顾性研究	A retrospective study on the clinical efficacy of lung-clearing and detoxification soup combined with conventional Western medicine in the treatment of severe novel coronavirus pneumonia	https://d.wanfangdata.com.cn/periodical/ChhQZXJpb2RpY2FsQ0hJTmV3MjAyMzA4MDYSGlFLQkpCRDIwMjMyMDIzMDUxMjAwMDEwNzUwGgh4Zmljb2Q1ag%3D%3D {DOI}:	DQ, Pan; LY, Liang	潘达其,梁丽影.	Foshan Nanhai District Fourth People's Hospital	佛山市南海区第四人民医院 广东佛山 528200, 佛山市南海区西樵镇社区卫生服务中心 广东佛山 528200	0	特别健康
86	清肺排毒汤联合西医治疗新型冠状病毒肺炎临床疗效的Meta分析	Meta-analysis ofclinical efficacy ofQingfei Paidu Decoction combined withwestern medicine in the treatment of novel coronavirus pneumonia	https://kns.cnki.net/kcms/detail/22.1126.R.20220929.1328.002.html	Y, Wang; YF, XU; X, DONG; XG, XU	王钰;徐义峰;董辛;徐小港;	Jiangxi University of Chinese Medicine	江西中医药大学;江西中医药大学科技学院;	0	中国免疫学杂志
87	清肺排毒汤在新冠肺炎气阴两虚证患者恢复期治疗中的应用	The Application Effeet of Qingfei Paidu Decoction in the Treatment of Patients withCOylD+9 with the Syndrome of Deficieney of Both Qi and Yin	https://kns.cnki.net/kcms2/article/abstract?v=z5VdU6XQV3XgfZTnZEHg-L5o1v9RuHAKIvDAnIkF5gWYRcqyh8hPjF_R1mlQOuIwg47pTyj93XHUMiHfu2rwEgKTJix4nNnMZ0i-D7qa6SDMZW3zrMqggHd-ZLZbf56qedpjsm8pEgFxORSYs94XjQ==&uniplatform=NZKPT&language=CHS	QL, Wang; LF, Sun; MF, Zhao; YY, Li; YL, Zhu	王巧琳;孙龙飞;赵明芬;李园园;朱玉龙;	Traditional Chinese Medicine Hospital affiliated to Xinjiang Medical University;	新疆医科大学附属中医医院;	15	中医学报
88	清肺排毒汤在新型冠状病毒肺炎中的应用机制	Mechanism of application of lung-cleansing and detoxification soup in novel coronavirus pneumonia	https://kns.cnki.net/kcms2/article/abstract?v=z5VdU6XQV3UsybDuT9_KVOoDAN-c_BfvJLUOaLVuDZZvy_zBUSWwBkvqQakqAtjRBWNGvTkPySoI1ohEP3Kwz3VpWqk2c19T5XqOeAYsjNl0_B-ALfgkZGYQ9Pk420n6RIfg8X7FpUCyWH25Hyh37w==&uniplatform=NZKPT&language=CHS	ZH, Xu; XR, Li; J, Zhao	许诏华;李晓茹;赵杰;	Shanxi University of Traditional Chinese Medicine; Shanxi Medical University; Shanxi Hospital of Integrated Traditional Chinese and Western Medicine;	山西中医药大学;山西医科大学;山西省中西医结合医院;	2	中国民间疗法
89	清肺排毒汤治疗36例新型冠状病毒肺炎的临床疗效分析	Novel Coronavirus Pneumonia Treated byQingfei Paidu Decoction: A Clinical Analysis of 36 Cases	https://kns.cnki.net/kcms2/article/abstract?v=z5VdU6XQV3XVq2HlsN1AQVVqU7wyDkZT29RPk1LB7d2m19t5od8z0ksQ9XUOFBbNPadySt1vZm-gjzOGnl9IuiW33BMRc5bUo_XAg7F28hGKhlZ3pho_c6aq6Dy7DCZtcOWcZYglwWkw7v8Kq9KcNg==&uniplatform=NZKPT&language=CHS	ZQ, Dai; SH, Jiang; T, Lin; GL, Song	代卓青;江四华;刘田;宋国林;	Guizhou University of Traditional Chinese Medicine; The Second Affiliated Hospital of Guizhou University of Traditional Chinese Medicine;	贵州中医药大学;贵州中医药大学第二附属医院;	5	贵州中医药大学学报
90	清肺排毒汤治疗47例新型冠状病毒肺炎的临床疗效观察	Clinical efficacy observation of Qing lung detoxification soup in treating 47 cases of new coronavirus pneumonia	https://d.wanfangdata.com.cn/periodical/ChhQZXJpb2RpY2FsQ0hJTmV3MjAyMzA4MDYSGlFLQkpCRDIwMjEyMDIxMDkyODAwMDAxNjUwGghpdnRnZjlsNA%3D%3D	M, Shi; Y, Hou; H, Zhou; GL, Zhang	施美,侯勇,周灏,等.	The First Affiliated Hospital of Anhui University of Traditional Chinese Medicine	安徽中医药大学第一附院医院，安徽 合肥 230038, 安徽中医药大学第一附院医院，安徽 合肥 230038, 安徽中医药大学第一附院医院，安徽 合肥 230038, 安徽中医药大学第一附院医院，安徽 合肥 230038	0	世界最新医学信息文摘
91	清肺排毒汤治疗75例新型冠状病毒肺炎轻型与普通型酶学指标改善的疗效评价	Efficacy evaluation of Qingfeipaidu Decoction in the treatment of 75 cases of mild and common type of COVID-19 with enzymatic index	https://kns.cnki.net/kcms2/article/abstract?v=z5VdU6XQV3UVUgsDYGCfeYiF5ECi7vZTBzTL-wvHI7IQpiaPOt38nA6oSAfompnc3Lo9F4Afnn_ESrAT92sCZ8DOq28X8WfTI53Gh3QRUBXxAvq3hno-s9P8tOrNp2ip3rpnIjQ2ANcFxrB-kNH1pw==&uniplatform=NZKPT&language=CHS	EC, Wang; L, Tang; K, Xu; QS, Feng	王恩成;唐琳;徐奎;冯全生;	Traditional Chinese Medicine Hospital Affiliated to South-east Medical University; Chengdu University of Traditional Chinese Medicine;	西南医科大学附属中医医院;成都中医药大学;	6	中药与临床
92	清肺排毒汤治疗COVID-19的理论分析与临床研究进展	Theoretical analysis and clinical research progress of lung-clearing and detoxification soup for the treatment of COVID-19	https://kns.cnki.net/kcms2/article/abstract?v=z5VdU6XQV3XwVlSq-FYbRMqGpQiBwUmQtX-ZWJrp3rPA8f66iY-oojiiqkZYyFTbg060N8dhv57gFPy88YHiCwVAipqiO5nfJrx5xzmj2cax51zss4LvBN7hyT9V6QHJeErhblY8B8IslaTeJGdFMA==&uniplatform=NZKPT&language=CHS	SF, Yu; M, Xiao; CH, Xiang; JP, Gong; Y, Liu	余绍福;肖敏;向春红;龚建平;刘瑛;	Huaihua Second People's Hospital	怀化市第二人民医院;	4	湖南中医杂志
93	清肺排毒汤治疗产妇新型冠状病毒肺炎应用探讨	Application of Qingfei Paidu Decoction in Treating Parturients with COVD-19	https://kns.cnki.net/kcms2/article/abstract?v=z5VdU6XQV3XoFgChKndZzcttqeimg7htZx5dA086IgfJuEyiKnqff4eXKmj0ipH1LbhwuVMwQOz2RhI3UCJ0Hbbd7gGJFlo3SunsGMQQRF0SICGWz4Oo5--NGhJpGiZZyIQDpvqk4rXamIU-NwfjTA==&uniplatform=NZKPT&language=CHS	X, Wang; W, Shi; HL, Du; W, Zhang; SY, Feng; SR, Chen; YX, Chen; Zl, Wang; YR, Zhang; J, Ning	王新;师伟;杜惠兰;张伟;冯诗瑶;陈思儒;石雅馨;王子璐;张毅然;宁婕;	Shandong University of Traditional Chinese Medicine; Affiliated Hospital of Shandong University of Traditional Chinese Medicine; Hebei College of Traditional Chinese Medicine;	山东中医药大学;山东中医药大学附属医院;河北中医学院;	3	山东中医药大学学报
94	清肺排毒汤治疗普通型/重型新型冠状病毒肺炎的回顾性研究	A retrospective study on the treatment of COVlD-19 type common/type severe with Qingfei Paidu decoction	https://kns.cnki.net/kcms/detail/42.1204.R.20200831.1613.012.html	JH, Meng; Y, He; X, Chen; Q, Gao; YG, Chen; J, An	孟军华;何阳;陈茜;高强;陈永刚;安靖;	, Wuhan Third Hospital;Tongren Hospital Affiliated to Wuhan University; Department of Traditional Chinese Medicine; Wuhan Third Hospital;Tongren Hospital Affiliated to Wuhan University;	武汉市第三医院/武汉大学附属同仁医院药学部;武汉市第三医院/武汉大学附属同仁医院中医科;	12	中国医院药学杂志
95	清肺排毒汤治疗轻型/普通型新型冠状病毒肺炎295例多中心临床研究	A multicenter clinical study of 295 cases of light/common type novel coronavirus pneumonia treated with Qinglong detoxification soup	https://kns.cnki.net/kcms/detail/11.2166.r.20201228.1707.002.html	YN, Sun; WL, Lv; H, Li; Y, Xiao; M, Yang; HJ, Yang; QH, Gao; ZQ, Yang; ZX, Shou; JC, Hu; YG, Ma; ZW, Luo; BJ, Cheng; L, Liu; F, Shen; SY, Zhang; ZY, Liu; XH, Xu; Z, Zhao; HL, Zhang; Yu, Long; QQ, Mei; RW, Shi; HG, Liu	孙易娜;吕文亮;李昊;肖勇;杨旻;杨海军;高清华;杨忠奇;寿折星;胡家才;马永刚;罗正武;程冰洁;刘林;沈峰;张思依;刘之义;徐晓惠;赵政;张涵灵;龙喻;梅青青;史瑞雯;刘海根;	Hubei University of Traditional Chinese Medicine; The First Affiliated Hospital of Guangzhou University of Chinese Medicine; Union Medical College Hospital affiliated to Tongji Medical College; Huazhong University of Science and Technology; People's Hospital of Wuhan University; Wuhan Xinzhou District People's Hospital; The Third People's Hospital of Hubei Province;	湖北中医药大学;广州中医药大学第一附属医院;华中科技大学同济医学院附属协和医院;武汉大学人民医院;武汉市新洲区人民医院;湖北省第三人民医院;	48	中医杂志
96	清肺排毒汤治疗妊娠期新型冠状病毒肺炎(COVID-19)的运用探讨	Application of Qingfei Paidu Decoction for COVID-19 in Pregnancy	https://kns.cnki.net/kcms2/article/abstract?v=z5VdU6XQV3XzyueU6tVSSICEYBG1O1AQxt7kVK3aWGL_EJ7OO3HLCAl4PzHPgzrNONGXlPtwT09d-FymfEcseAZy8w__-S_C_2pIHTQM3L5by1QG5KLrMweCCc4_-KAB5W4PEpbUR5veYPD2iPSg9g==&uniplatform=NZKPT&language=CHS	SJ, Huang; YF, Huang; JH, Tang; CG, Xie; JY, Tang	黄淑洁;黄叶芳;唐家禾;谢春光;唐健元;	Affiliated Hospital of Chengdu University of Traditional Chinese Medicine;	成都中医药大学附属医院;	1	实用中医内科杂志
97	清肺排毒汤治疗新冠肺炎的中医理论分析	Analysis of Traditional Chinese Medicine Theory in the Treatment of New Crown Pneumonia with Lung Cleansing and Detoxification Soup	https://d.wanfangdata.com.cn/periodical/ChhQZXJpb2RpY2FsQ0hJTmV3MjAyMzA4MDYSDXNkeXkyMDIxMDUwMDMaCGl2dGdmOWw0	Z, Dong	董政.	The Second Affiliated Hospital of Tianjin University of Traditional Chinese Medicine	天津中医药大学第二附属医院 300060	1	首都食品与医药
98	清肺排毒汤治疗新冠状肺炎临床依据探究	Exploration of the clinical basis for the treatment of neocoronary pneumonia with lung-cleansing and detoxification soup	https://d.wanfangdata.com.cn/periodical/ChhQZXJpb2RpY2FsQ0hJTmV3MjAyMzA4MDYSGlFLQkpCRDIwMjEyMDIxMDkwMzAwMDI1MTc3GghpdnRnZjlsNA%3D%3D {DOI}:	ZH, Zhang	章朝辉.	Taishun county traditional Chinese medicine hospital	泰顺县中医院 浙江 温州 325500	0	药店周刊
99	清肺排毒汤治疗新型冠状病毒肺炎(COVID-19)的药性功效分析	Analysis of the medicinal efficacy of lung-cleansing and detoxification soup for the treatment of novel coronavirus pneumonia (COVID-19)	https://kns.cnki.net/kcms2/article/abstract?v=z5VdU6XQV3U67YwP_S8wlEq1j5M97sQOdCc4gMNBs32TLXyMIQ4qchFPvjC6nCGTBpYFJDKZMJTP1ca6_SPhdfXaw5ie1oulbvhvbxCrpGlyJeBMC8cjlVpqTJXfMNHy0P68RNIelCg5jleV9BHDgg==&uniplatform=NZKPT&language=CHS	CY, Liu; M, Gu; NN, Shi; CY, Feng; YP, Wang; HQ, Zhai	刘春宇,古敏,史楠楠,等.	Beijing University of Chinese Medicine Standardization Research Center for Traditional Chinese Medicine Dispensing; Sunhe Community Health Service Center; Beijing Chaoyang District Health and Wellness Committee;Institute of Basic Research in Clinical Medicine China Academy of Chinese Medical Sciences	北京中医药大学中药调剂标准化研究中心,北京102488, 北京市朝阳区孙河社区卫生服务中心,北京100013 , 北京中医药大学中药调剂标准化研究中心,北京102488, 中国中医科学院中医临床基础医学研究所,北京100700 , 北京市朝阳区卫生健康委员会,北京100036	6	国医论坛
100	清肺排毒汤治疗新型冠状病毒肺炎的方药理论研究	A theoretical study on the prescription of lung-cleansing and detoxification soup in the treatment of novel coronavirus pneumonia	https://kns.cnki.net/kcms2/article/abstract?v=z5VdU6XQV3WiDE2dEZj9vTQ7yxp4tz3GpmX8BYLJaEWbSPSIY8eRsOwVKSIrqu3WGOuG2BxFFkgvhsC0O7rUTXhSDtgry-UbWwK9fqrtNQX-Il-YXj9F7rXNeC9vXakzDkx3-5X4ppYQTi8PYewZnw==&uniplatform=NZKPT&language=CHS	J, Yao; XY, Shi; Q, Chen; MS, Fan; RX, Yang; B, Peng	姚佳;史晓燕;陈秋;凡思敏;杨仁旭;彭波;	Chengdu University of Traditional Chinese Medicine Clinical Medical College; Affiliated Hospital of Chengdu University of Traditional Chinese Medicine;	成都中医药大学临床医学院;成都中医药大学附属医院;	19	辽宁中医杂志
101	清肺排毒汤治疗新型冠状病毒肺炎的临床疗效观察	Clinical efficacy observation of Qing lung detoxification soup in the treatment of novel coronavirus pneumonia	https://kns.cnki.net/kcms/detail/51.1188.R.20200303.1518.004.html	RQ, Wang; SJ, Yang; CG, Xie; QL, Shen; MQ, Li; X, Lei; JK, Li; M, Huang	王饶琼;杨思进;谢春光;沈其霖;李敏清;雷枭;李继科;黄梅;	Traditional Chinese Medicine Hospital Affiliated to South-east Medical University; Affiliated Hospital of Chengdu University of Traditional Chinese Medicine; Mianyang Traditional Chinese Medicine Hospital; Dazhou Central Hospital; Affiliated Hospital of North Sichuan Medical College; Chengdu Public Health Clinical Medical Center; Nanchong Central Hospital;	西南医科大学附属中医医院;成都中医药大学附属医院;绵阳市中医院;达州市中心医院;川北医学院附属医院;成都市公共卫生临床医疗中心;南充市中心医院;	96	中药药理与临床
102	清肺排毒汤治疗新型冠状病毒肺炎的网络药理学研究现状	Research status on network pharmacology of Qingfei Paidu decoction in treatingcoronavirus disease 2019	https://kns.cnki.net/kcms2/article/abstract?v=z5VdU6XQV3VplhCYjHY9t6E2_7RoJR2ZzyDjH5gXzcI_QFEE4zOiwi6u1bwm0gV2UNln5FvaT7Ew8Z9njQvanlM5ZnBIHcvXfSqEL_fkrdbk_xqTG2Q1cVbsp2bhw7kAChJrHSGLjamB8gEMwY1oHg==&uniplatform=NZKPT&language=CHS	SN, Zhang; XY, Yang; HJ, Mu	张淑娜;杨晓云;母慧娟;	Affiliated Hospital of Shandong University of Traditional Chinese Medicine;Qingdao Food and Drug Inspection Research Institute State Food and Drug Administration	山东中医药大学附属医院药物临床试验机构;青岛市食品药品检验研究院国家药监局海洋中药质量研究与评价重点实验室;	4	中国临床药理学杂志
103	清肺排毒汤治疗新型冠状病毒肺炎的文献研究	Literature study on the treatment of novel coronavirus pneumonia by lung-clearing and detoxification soup	https://kns.cnki.net/kcms/detail/11.2166.R.20210727.0858.002.html	B, Liu; ZY, Gong; HZ, Li; GX, Liu; N, Liang; XY, Yu; RB, Chen; Y, Ma; YP, Wang; NN, Shi	刘斌;龚照元;李慧珍;刘国秀;梁宁;虞雪云;陈仁波;马艳;王燕平;史楠楠;	Institute of Basic Research in Clinical Medicine China Academy of Chinese Medical Sciences; Beijing University of Chinese Medicine;	中国中医科学院中医临床基础医学研究所;北京中医药大学;	14	中医杂志
104	清肺排毒汤治疗新型冠状病毒肺炎的中医理论分析	TCM Theory Analysis of Qingfei Paidu Decoction Treating COVID-19	https://kns.cnki.net/kcms/detail/21.1128.R.20200310.1442.002.html	AM, Shen; W, Zhang; Z, Wu; WL, Wang; JJ, Hua	沈爱明;张伟;吴卓;王文龙;花佳佳;	Nantong Health Higher Vocational and Technical School; Nantong Sixth People's Hospital; Nantong Hejia Rehabilitation Hospital;	南通卫生高等职业技术学校医学技术系;南通市第六人民医院中医科;南通和佳康复医院中医科;	39	辽宁中医杂志
105	清肺排毒汤治疗新型冠状病毒肺炎的中医理论及现代药理学机制	Traditional Chinese medicine theory and modern pharmacological mechanism of Qing lung detoxification soup in the treatment of novel coronavirus pneumonia	https://kns.cnki.net/kcms/detail/11.2166.R.20200310.1015.002.html	CB, Li; Y, Su; YQ, Liu; X, Xue; HX, Gong; TT, Li; SW, Niu	李春波;苏韫;刘永琦;薛轩;龚红霞;李婷婷;牛世伟;	School of Basic Medicine; Gansu University of Traditional Chinese Medicine;	甘肃中医药大学基础医学院;	55	中医杂志
106	清肺排毒汤治疗新型冠状病毒肺炎的中医思考	Reflections on traditional Chinese medicine in the treatment of novel coronavirus pneumonia with lung-cleansing and detoxification soup	https://kns.cnki.net/kcms2/article/abstract?v=z5VdU6XQV3WqnME9suRAgPU9020dy49d-K0jY0kUD_5z3gUFTHRm3sD81qJpy_t2s1Sqpmxw354Ik7UkinRRbiXsYYOVAhgMkKCU5Eg1ea6CTmaGqG5EJvsM6EKMxq-xMLvvKhvIJuN7PrUi6l8K-Q==&uniplatform=NZKPT&language=CHS	RQ, Chai; FX, Chai	柴瑞霁;柴馥馨;	Shanxi Yuncheng Central Hospital; Taiyuan Hospital of Traditional Chinese Medicine;	山西省运城市中心医院;山西省太原市中医医院;	1	中国民间疗法
107	清肺排毒汤治疗新型冠状病毒肺炎机制的网络药理学探讨	Investigating mechanism of Qing-Fei-Pai-Du-Tang for treatment ofCOVID-19by network pharmacology	https://kns.cnki.net/kcms/detail/12.1108.R.20200216.2044.002.html	J, Zhao; SS, Tian; J, Yang; JF, Liu; WD, Zhang	赵静;田赛赛;杨健;刘剑锋;张卫东;	Shanghai University of Traditional Chinese Medicine; Naval Military Medical University; Institute for the History of Chinese Medicine and MedicaLiterature China Academy of Chinese Medical Sciences	上海中医药大学交叉科学研究院;海军军医大学药学院;中国中医科学院中国医史文献研究所;	157	中草药
108	清肺排毒汤治疗新型冠状病毒肺炎机制解析	Mechanism Analysis of COVlD-19 Treated by Oingfei Paidu Decoction	https://kns.cnki.net/kcms/detail/21.1543.R.20200429.1547.002.html	BK, Zhou	周宝宽;	Shenyang huanggu xiehe traditional Chinese medicine out-patient department	沈阳皇姑协和中医门诊部;	8	辽宁中医药大学学报
109	清肺排毒汤治疗新型冠状病毒肺炎理论分析与临床实践	Novel coronavirus pneumonia treated by 0ingfei Paidu Decoction: Theoretical Analysis and Clinical Practice	https://kns.cnki.net/kcms/detail/11.5529.R.20200331.0937.034.html	CH, Tian; JJ, Xiang; J, Ge; KL, Qin; YY, Li; K, Wang; XC, Wang; S, Chen	田朝晖;向建军;葛舰;秦开烈;李玉英;王奎;陈小川;陈淑;	Hubei Enshi Tujia and Miao Autonomous Prefecture Central Hospital; Hubei Enshi Tujia and Miao Autonomous Prefecture Ethnic Hospital; Enshi Clinical College of Wuhan University; Enshi Central Hospital affiliated to Hubei University for Nationalities;	湖北省恩施土家族苗族自治州中心医院;湖北省恩施土家族苗族自治州民族医院;武汉大学恩施临床学院;湖北民族大学附属恩施州中心医院;	44	世界中医药
110	清肺排毒汤治疗新型冠状病毒肺炎临床依据浅析	An analysis of the clinical basis for the treatment of novel coronavirus pneumonia with lung-cleansing and detoxification soup	https://d.wanfangdata.com.cn/periodical/ChhQZXJpb2RpY2FsQ0hJTmV3MjAyMzA4MDYSF1FLVjIwMjAyMDIwMDgyMDAwMDM5MTM2GghpdnRnZjlsNA%3D%3D {DOI}:	Y, Du; XG, Zhang	杜燕,张选国.	Shaanxi University of Traditional Chinese Medicine; shaanxi province hospital of traditional chinese medicine	陕西中医药大学, 陕西省中医医院	0	陕西中医
111	清肺排毒汤治疗新型冠状病毒肺炎浅析	Analysis on the treatment of new coronavirus pneumonia by Qinglong detoxification soup	https://kns.cnki.net/kcms2/article/abstract?v=z5VdU6XQV3U8LtM8sCZrqzR2xiuqgPFQXS2SpYTJbsyTNxEW1eU0_pCoqj2KIztyYWdC4TTbWiq-rY6ds0jjwBoDgPMYEUTmmk0xo2pPpXoLWTJTlySd3zikW-4dLMr3_aixqkqmctyxR7H4Ldiz2w==&uniplatform=NZKPT&language=CHS	CH, Li	李长辉.	Affiliated Hospital of Liaoning University of Traditional Chinese Medicine;	辽宁中医药大学附属医院,辽宁 沈阳 110032	4	中国民间疗法
112	清肺排毒汤治疗新型冠状病毒肺炎验案二则	Two cases of lung-cleansing and detoxification soup in the treatment of novel coronavirus pneumonia	https://d.wanfangdata.com.cn/periodical/ChlQZXJpb2RpY2FsQ0hJTmV3UzIwMjMxMjI2Eg96anp5enoyMDIwMTEwNDUaCDQ4MTcxbTY5	YF, Zheng; JL, Ni; YP, Ye; ZJ, Zhang; HT, Chen; Lei, Liu; C, Lin	郑勇飞,倪京丽,叶益平,等.	Lishui Traditional Chinese Medicine Hospital;	丽水市中医院 浙江 丽水 323000	3	浙江中医杂志
113	清肺排毒汤治疗新型冠状病毒肺炎证候分析及疗效观察	Analysis and observation of Modified Qingfei Paidu Decoction in patients with COVID - 19	https://d.wanfangdata.com.cn/periodical/ChlQZXJpb2RpY2FsQ0hJTmV3UzIwMjMxMjI2Eg1oYnp5MjAyMDExMDAxGgg2Y3VmZjJvOA%3D%3D	XM, Hu; LM, Geng; DZ, Guo; NZ, Deng; YN, Xiao; LP, Zhang; Q, Liu; WJ, Xu; Z, Liu; XX, Chen; Y, Zhao; B, Zhao; JG, Wang	胡小梅,耿立梅,郭登洲,等.	Langfang Hospital of Traditional Chinese Medicine; Hebei Provincial Hospital of Traditional Chinese Medicine; Hebei Provincial Hospital of Traditional Chinese Medicine; Dacheng County Hospital of Traditional Chinese Medicine; Langfang Third People's Hospital; Langfang People's Hospital; Department of Respiratory Medicine; Hebei PetroChina Central Hospital;	河北省廊坊市中医医院呼吸科,河北 廊坊 065000, 河北省中医院,河北 石家庄 050011, 河北省大城县中医院治未病科,河北 大城 065900, 河北省廊坊市第三人民医院护理部,河北 廊坊 065000, 河北省廊坊市人民医院中医科,河北 廊坊 065000, 河北省廊坊市中医医院急诊科,河北 廊坊 065000, 河北省廊坊市中医医院感染科,河北 廊坊 065000, 河北中石油中心医院呼吸科,河北 廊坊 065000, 河北省廊坊市人民医院呼吸科,河北 廊坊 065000	1	河北中医
114	清肺排毒汤治疗新型冠状病毒感染的研究进展	Research progress in the treatment of COVlD-19 by Oingfei Paidu decoction	https://d.wanfangdata.com.cn/periodical/ChlQZXJpb2RpY2FsQ0hJTmV3UzIwMjMxMjI2Eg16bnl4MjAyMzA4MDI4GghjYmthcXY5eQ%3D%3D	SW, Zheng; Y, Meng; HW, Che; H, Wang; Y, Jiao; WS, Zheng	马思文; 孟雅; 车宏伟; 王辉; 焦杨; 郑稳生	Institute of Materia Medica, Chinese Academy of Medical Sciences & Peking Union Medical College; Beiing Key Laboratory of Drug Delivery Technology and Novel Formulation Guangxi Medical University	北京协和医学院中国医学科学院药物研究所药物传输技术及新型制剂北京市重点实验室;广西医科大学;	0	中南药学
115	清肺排毒汤治疗新型冠状病毒感染临床研究	Clinical study on the treatment of novel coronavirus infections by lung-clearing and detoxification soup	https://kns.cnki.net/kcms2/article/abstract?v=fsvnL9wA1q3hOojn6zMUhKLndnWx3X-yWJqEir6q2i-mt3SxrmcdRTsnxLZmIjGBpOudYtUUG3J8da5J-ZPJ-MR40PngIWw5A_RQcr5B0KeTu3UuRWZ0pRcgv1jUKZwUXaO20t7goTU=&uniplatform=NZKPT&language=CHS	XN, Li; Y, Wang; FC, Ren; YW, Fan; L, Guan; DY, Cao; TX, Zhou	李小宁; 王永; 任冯春; 范远威; 曾理; 曹东宇; 周同秀	Jiangsu Province Xinyi City Traditional Chinese Medicine Hospital	江苏省新沂市中医医院;	0	浙江临床医学
116	清肺排毒汤致新型冠状病毒肺炎患者高钾血症	Hyperkalemia caused by Qingfei Paidu decoction in a patient with novel coronavirus pneumonia	https://d.wanfangdata.com.cn/periodical/ChhQZXJpb2RpY2FsQ0hJTmV3MjAyMzA4MDYSEXl3YmxmeXp6MjAyMDA2MDEzGghpdnRnZjlsNA%3D%3D	MZ, Han; SS, Li; J, Li; XC, Li; LL, Gao; Y, Lu; ZY, Zhou	韩茂之,李莎莎,李静,等.	Army 80 th Army Hospital	陆军第八十集团军医院药剂科，山东省潍坊市 261021, 陆军第八十集团军医院麻醉科，山东省潍坊市 261021	1	药物不良反应杂志
117	清肺排毒汤中西药联用治疗COVID-19潜在相互作用的网络药理学分析	Network pharmacologic analysis of potential COVID-19 interactions in the treatment of COVID-19 with a combination of Chinese and Western medicines in lung-cleansing and detoxification soup	https://kns.cnki.net/kcms2/article/abstract?v=z5VdU6XQV3V7cepSRuUlSNW6E5YsY2a4YijFUPVcVMMdM7IA3JQYDsex9IaQkx1W3NuUqjb7-TwLCgQwOkpclHeoCCMlRUyrtYxFgjql9i5AfAhBTR4SXDMvTbDLYmWaY_V2UoB638wmhLHPLjON7g==&uniplatform=NZKPT&language=CHS	L, Yang; JL, Cao; J, Xu; J, Li; XC, Zhou	杨亮;曹俊岭;徐娟;李佳;周训蓉;	The Second Affiliated Hospital of Guizhou University of Traditional Chinese Medicine; Oriental Hospital of Beijing University of Chinese Medicine; Shanxi Bethune Hospital; The First Affiliated Hospital of Tianjin University of Traditional Chinese Medicine;	贵州中医药大学第二附属医院;北京中医药大学东方医院;山西白求恩医院;天津中医药大学第一附属医院;	2	贵州中医药大学学报
118	清肺排毒汤中西医结合辨证论治新型冠状病毒肺炎2例	Understanding of the Combination of TCM Syndrome Differentiation and Treatment of COVD-9	https://kns.cnki.net/kcms/detail/51.1188.R.20200323.1506.004.html	L, Dong; Xue, Yang; SL, Zhang; YQ, Lo; RQ, Wang; SJ, Yang	董丽;杨雪;张林松;李亚琴;王饶琼;杨思进;	Traditional Chinese Medicine Hospital Affiliated to South-east Medical University;	西南医科大学附属中医医院;	12	中药药理与临床
119	清肺排毒汤组方原理、药物用量及煎煮方法概述	Overview of the principles of the formula, dosage and method of decoction of Lung Clearing and Detoxifying Soup	https://kns.cnki.net/kcms2/article/abstract?v=z5VdU6XQV3VESdty_BiM4Tc957nEUDtF94qMWPa80MyCe5oG7zHRe1mYmTgyX_G-CbXL68wuGrHA822cGvSANAn1ruH-dcvoBqm5WEfamwZ_wmwBbjYeXradQv0-kJAHlBkNbT3bErek14MCcg9OtA==&uniplatform=NZKPT&language=CHS	HL, Liu; XH, Hu; L, He; S, Liu; JQ, Xu	刘厚利;呼兴华;何莉;刘双;许建秦;	Shaanxi University of Traditional Chinese Medicine; Shaanxi Institute of Traditional Chinese Medicine; Xu Jianqin a famous Chinese medicine expert from Shaanxi Provincial Hospital of Traditional Chinese Medicine passed on the studio;	陕西中医药大学;陕西省中医药研究院;陕西省中医医院许建秦名中医专家传承工作室;	9	陕西中医
120	全国各地区新型冠状病毒肺炎中医防治方案分析	Analysis of TCM Prevention and Treatment Schemes for COVlD -19 in Various Regions of China	https://kns.cnki.net/kcms/detail/41.1411.R.20200302.1856.010.html	PF, Jiang; SN, Li; P, Liu; J, Peng; QH, Peng	蒋鹏飞;李书楠;刘培;彭俊;彭清华;	Hunan University of Chinese Medicine; The First Affiliated Hospital of Hunan University of Chinese Medicine;	湖南中医药大学;湖南中医药大学第一附属医院;	51	中医学报
121	十神汤治疗早期新型冠状病毒肺炎探析	An Analysis of COVID-9 at Early StageTreated with Ten Spirits Decoction	https://kns.cnki.net/kcms2/article/abstract?v=z5VdU6XQV3WmglXliMQ8Zuar08d6X74jS2dJSdjC_qZIBfUgpwA_49kW0miL1wal5GCO9jj85jtwqwEdAwQtTbOMLiX44liYliIjE2KilVYawRMAp4VWmMnYIO-kfqkYqINWEoJny90uy2bNx4GIuw==&uniplatform=NZKPT&language=CHS	P, Ni; LS, Zhan	倪萍;战丽彬;	Nanjing University of Chinese Medicine;	南京中医药大学;	3	河南中医
122	探讨新型冠状病毒肺炎不同阶段的处方用药规律	Prescription Law ofNew Coronavirus Pneumonia in Different Stages	https://kns.cnki.net/kcms2/article/abstract?v=z5VdU6XQV3WMiKDrVBZj8SqAldh8TBVT-P2_Sl3DoNSdYAljL2N2Jie-19htb2lKRuo_gDhG_0HuvzveS0AVgkjLBpKxB_7Hk44jxg8ibZPsPyMUm87rgJfzgZ8gerRBiU02iMz3KF0wY2oxh-vTPw==&uniplatform=NZKPT&language=CHS	LH, Xu; YR, Li; DR, Zheng; ZF, Shao; SQ, Wen; FX, Lin; ZC, Zeng; YZ, Song	许禄华;李彦荣;郑丹如;邵宗钫;闻思齐;林丰夏;曾志聪;宋银枝;	Baoan traditional Chinese medicine hospital affiliated to Guangzhou University of Traditional Chinese Medicine	广州中医药大学附属宝安中医院深圳市宝安中医院(集团);	22	中国实验方剂学杂志
123	细辛在防治新型冠状病毒肺炎方剂中的应用安全性思考	Safety consideration of asarum in the prevention andtreatment of COVD-19	https://kns.cnki.net/kcms/detail/61.1481.R.20200403.1406.002.html	CF, Wei; J, Du; X, Huo; JJ, Li; Jl, Zhang; LQ, Wang	魏朝法;杜佳;翟煦;李佳佳;张佳乐;王柳青;	Graduate School of Chinese Academy of Traditional Chinese Medicine; Henan University of Traditional Chinese Medicine; Shandong University of Traditional Chinese Medicine; Institute of Basic Theory for Chinese Medicine China Academy of Chinese Medical Sciences;Institute for the History and Literature of Traditional Chinese MedicineChina Academy of Chinese Medical Sciences	中国中医科学院研究生院;河南中医药大学;山东中医药大学;中国中医科学院中医基础理论研究所;中国中医科学院中国医史文献研究所;	4	医学争鸣
124	新冠肺炎中西医治疗方案临床效果评价	Evaluation on the Clinical bffect of "Traditional Chinese Medicine and Western Medicine Regimens on COVID-9	https://kns.cnki.net/kcms2/article/abstract?v=z5VdU6XQV3XMf6_ZkcWHKnP6mqHEwQyQ7QYvrgiJVXuI1SjiFSydbXbv8ym1TxqFhJ7OjfsZ-ha78M2AFV8AUTUgXb3LJDI6eH1o5sg40GPWzDsyYZaKTupzAI9L6UgzoYZas1KjOmnx96aFDPKUgw==&uniplatform=NZKPT&language=CHS	YD, Li; WJ, Zhang	李亚冬;张文静;	Second Hospital of Shanxi Medical University; Shanxi Cancer Hospital;	山西医科大学第二医院急诊科;山西省肿瘤医院药学部;	20	光明中医
125	新型冠状病毒肺炎奥密克戎变异毒株无症状感染者使用清肺排毒颗粒时间与核酸转阴时间的相关性分析	Correlation analysis between the time of use of lung-clearing and detoxification particles and the time of nucleic acid conversion in asymptomatic infected patients with the omicron variant strain of the new coronavirus pneumoniae	https://kns.cnki.net/kcms2/article/abstract?v=z5VdU6XQV3XYHQ1N12ya-ILUODys34LDvT8_qKvgfGeBj0jh1qmXnDW-XbujBeeM0UYk_iuLtoS3CVMB3XpLy5pwRRsiKGPAuEXUkeX2bB8I7eQfE3LpoUrUcEdFViLTAEZ8iBt0Utum4_5f9JO4ng==&uniplatform=NZKPT&language=CHS	YW, Ge; J, Zheng; XY, Zong; R, He; LJ, Wang; GD, Zang; M, Tian; XY, Ji; ZY, Gong; Y, Guo; JY, Wang; NN, Shi; Y, Ma; XH, Jia; AN, Jin; YP, Wang	葛又文;郑建;宗星煜;何荣;王立娟;臧国栋;田梅;纪鑫毓;龚照元;郭旸;王晶亚;史楠楠;马艳;贾新华;金阿宁;王燕平;	Institute of Basic Research in Clinical Medicine China Academy of Chinese Medical Sciences; Affiliated Hospital of Shandong University of Traditional Chinese Medicine; State administration of traditional chinese medicine Chinese Medicine Qualification Certification Center;	中国中医科学院中医临床基础医学研究所;山东中医药大学附属医院;国家中医药管理局中医师资格认证中心;	5	中医杂志
126	新型冠状病毒肺炎的中医病因特点	Etiology Characteristies of COVD19 in TCM	https://d.wanfangdata.com.cn/periodical/ChhQZXJpb2RpY2FsQ0hJTmV3MjAyMzA4MDYSEmhlbnp5eHl4YjIwMjEwMjAwMxoIaXZ0Z2Y5bDQ%3D	XY, Li; M, Li; SH, Ao; Q, Tang	李修元,李茂,敖素华,等.	Traditional Chinese Medicine Hospital Affiliated to South-east Medical University;	西南医科大学附属中医医院,四川泸州646000, 西南医科大学附属中医医院,四川泸州646000, 西南医科大学附属中医医院,四川泸州646000, 西南医科大学附属中医医院,四川泸州646000	6	中医学报
127	新型冠状病毒肺炎的中医药辨治思路	Treatment Thoughts of COVlD-l9 Based on Syndrome Differentiation in Traditional Chinese Medcine	https://kns.cnki.net/kcms/detail/32.1247.r.20200313.1016.005.html	YB, Xue	薛博瑜;	The First Clinical Medical College of Nanjing University of Traditional Chinese Medicine;	南京中医药大学第一临床医学院;	71	南京中医药大学学报
128	新型冠状病毒感染无症状患儿诊治报告1例	Diagnosis and treatment of an asymptomatic child with novel coronavirus infection: a case report	https://kns.cnki.net/kcms2/article/abstract?v=z5VdU6XQV3W1hj8mp2ZqpowHNTfJ3a3UmBcR_JdmTDVnRe9G5ViDh5ne1KX3mra0qIW3fK00XY_lUBdGcP9DfJ6KBV8Xn_8PLj3Hfmo3SiUTUqzQ1g5a2M8EeFnewZk36PLw1TQBmXFqqwe2gwvWlg==&uniplatform=NZKPT&language=CHS	SJ, Chen; YF, Wei; WJ, Jiao; MY, Li	陈世囝;魏玉凤;焦英杰;李敏仪;	Jiangmen Chinese Medicine Hospital affiliated to Jinan University School of Medicine;	暨南大学医学院附属江门中医院;	1	中国民间疗法
129	中草药及其活性成分对人冠状病毒干预作用的研究进展	Research progress of intervention of Chinese herbal medicine andits active components on human coronavirus	https://kns.cnki.net/kcms/detail/11.2272.R.20200219.1817.001.html	YS, Zhang; WH, Cong; JJ, Zhang; FF, Guo; HM, Li	张宇实;丛伟红;张晶晶;郭非非;李洪梅;	Institute of Chinese MateriaMedica China Academy of Chinese Medical Sciences; Xiyuan Hospital China Academy of Chinese Medical Sciences	中国中医科学院中药研究所;中国中医科学院西苑医院;	28	中国中药杂志
130	中西医结合对新型冠状病毒肺炎治疗的研究	Study on the treatment of new coronavirus pneumonia by combining Chinese and Western medicine	https://d.wanfangdata.com.cn/periodical/ChlQZXJpb2RpY2FsQ0hJTmV3UzIwMjMxMjI2Eg1oYnp5MjAyMDExMDAxGgg2eHo1c3k1dg%3D%3D	HY, Liu; L, Zhao; SY, Geng; HY, Wang; FY, Fan; YL, Guo	刘欢颜,赵莉,耿少怡,等.	Hebei University of Chinese MedicineHebei; Hebei Provincial Hospital of Traditional Chinese Medicine;	河北中医学院研究生学院, 河北省中医院儿科, 河北省中医院儿科, 河北省中医院儿科	0	河北中医药学报
131	中西医结合诊治新型冠状病毒肺炎“常阳患者”的体会与思考	Experiences and reflections on the combination of Chinese and Western medicine in the diagnosis and treatment of new coronavirus pneumonia "Changyang patient".	https://kns.cnki.net/kcms2/article/abstract?v=z5VdU6XQV3WCoLqsvgk0iwuyyGMHysvzyFzLXaeDdoNJKbldY5mdvvxzce2SlvxIripXn-tiBePj4oSOOMBHwH5q9iZxNNPPtKLeCNuiV9M4N2l-ooPoq4KMTKIO4YqMbFwXa6Ce1SXNefxB1jRzEA==&uniplatform=NZKPT&language=CHS	YX, Zhang; WJ, Lin; LQ, Guo; BG, Wang; YF, Shi; HH, Zhao; JB, Zhang	张燕霞;林文剑;郭利强;王宝根;石云芳;赵海河;张晋波;	Jincheng Third People's Hospital; Jincheng People's Hospital of Shanxi Province;	山西省晋城市第三人民医院;山西省晋城市人民医院;	1	中国民间疗法
132	中西医结合治疗非危重型新型冠状病毒肺炎的临床观察	Clinical observation on the combination of Chinese and Western medicine in the treatment of non-critical novel coronavirus pneumonia	https://kns.cnki.net/kcms2/article/abstract?v=z5VdU6XQV3XaYOma0AqFVvZplGSc2caKrzqVvahDJ3tCcJFTVdZK4CHxHMfsmK0N0Zn1HHX2Xcu1SFc1c5zBizas8UgrZcCmmdRLpLo-CbMaPrSBaoJJpdXMwTbzm6o63xX0Nj0EL5KrOooJbG-uSg==&uniplatform=NZKPT&language=CHS	P, Liu; P, Han	刘鹏;韩萍;	Shanxi Provincial Hospital of Traditional Chinese Medicine	山西省中医院;	0	中国民间疗法
133	中西医结合治疗普通型新型冠状病毒肺炎13例临床观察	Clinical observation on 13 cases of common type new coronavirus pneumonia treated with combination of Chinese and western medicine	https://kns.cnki.net/kcms2/article/abstract?v=z5VdU6XQV3VnPzEmqY14CnifuPvReqC_1CxO9G7n1DPpUA7Tp51V-7RvpeizqgfkslVvhBVmEjK0wwi2kXSjq-cj5sjfC7GG923ZjEviJITkPctki6550dqUP26KNujsskrTM4KLjZcgZXRwf5bYwA==&uniplatform=NZKPT&language=CHS	LX, Liu; YF, Zheng; J, Yang; WW, Li; JJ, Lv; CX, Fan	刘炉香;郑勇飞;杨杰;李伟文;吕娇健;范春霞;	Lishui People's Hospital of Zhejiang Province; Lishui Traditional Chinese Medicine Hospital;Lishui Central Hospital of Zhejiang Province	浙江省丽水市人民医院感染科;浙江省丽水市中医院中医治未病科;浙江省丽水市中心医院感染科;浙江省丽水市中心医院呼吸与危重症医学科;	2	浙江中西医结合杂志
134	中西医结合治疗新型冠状病毒肺炎的临床回顾分析	Clinical review and analysis of combined Chinese and Western medicine in the treatment of novel coronavirus pneumonia	https://d.wanfangdata.com.cn/periodical/ChhQZXJpb2RpY2FsQ0hJTmV3MjAyMzA4MDYSEXlzYmp6bi14MjAyMDI3MDYzGghpdnRnZjlsNA%3D%3D {DOI}:	GF, Zhong	钟高凤.	Inner Mongolia Baotou Mengyi Traditional Chinese Medicine Hospital	包头市蒙医中医医院中西医结合消化病中心 内蒙古自治区 包头市 014040	1	养生保健指南
135	中西医结合治疗新型冠状病毒肺炎临床研究	Clinical study on the treatment of new coronavirus pneumonia by combining Chinese and Western medicine	https://d.wanfangdata.com.cn/periodical/ChlQZXJpb2RpY2FsQ0hJTmV3UzIwMjMxMjI2Eg1oYnp5MjAyMDA4MDAxGghubXpsYXR0Yw%3D%3D	CH, Tian; B, Wu; JJ, Xiang; KL, Tai; K, Wang; J, Ge; XD, Li; ZJ, Wang; AH, Yin; J, Duan; YZ, Qin; NP, Huang	田朝晖,吴波,向建军,等.	Hubei Enshi Tujia and Miao Autonomous Prefecture Central Hospital; Expert group on medical treatment of new coronary pneumonia in Enshi Tujia and Miao Autonomous Prefecture Central Hospital;	湖北省恩施土家族苗族自治州中心医院中医部医务部,湖北 恩施 445000, 湖北省恩施土家族苗族自治州中心医院新冠状肺炎医疗救治专家组,湖北 恩施 445000, 湖北省恩施土家族苗族自治州中心医院感染性疾病科,湖北恩施 445000	2	河北中医
136	中西医结合治疗新型冠状病毒肺炎作用的思考	Reflections on the role of combined Chinese and Western medicine in the treatment of novel coronavirus pneumonia	https://kns.cnki.net/kcms/detail/11.2166.R.20200215.1057.002.html	QQ, Liu; WG, Xia; CQ, An; XC, Li; YG, Wang; Q, Miao; FW, Yang; BL, Zhang	刘清泉,夏文广,安长青,等.	Beijing Hospital of Traditional Chinese Medicine affiliated to Capital Medical University; Hubei Hospital of Integrated Traditional Chinese and Western Medicine; Wuhan Hospital of Traditional Chinese Medicine; Xiyuan Hospital,Chinese Academy of Traditional Chinese Medicine; Tianjin University of Traditional Chinese Medicine;	首都医科大学附属北京中医医院,北京市东城区美术馆后街23号,100010, 湖北省中西医结合医院, 武汉市中医医院, 中国中医科学院西苑医院, 天津中医药大学	226	中医杂志
137	中药复方治疗新型冠状病毒肺炎(COVID-19)合理用药分析	Analysis of the rational use of traditional Chinese medicine compound for the treatment of novel coronavirus pneumonia (COVID-19)	https://kns.cnki.net/kcms/detail/51.1188.R.20200327.2025.006.html	J, Zeng; L, Li; ZJ, Yin; Y, Dai; P, Chen; LC, Yan; JN, Zhao	曾瑾,李莉,尹竹君,等.	SiChuan Academy of Chinese Medicine Sciences;SiChuan Institute for Translational Chinese Medicine;Sichuan Geoherbs System Engineering Technology Research Center;Sichuan Provincial Key Laboratory of Quality Evaluation of Traditional Chinese Medicine and Innovative Chinese Medicine Research	四川省中医药科学院,四川省中医药转化医学中心,国家中医药管理局中药质量生物评价重点研究室,四川省道地药材系统开发工程技术研究中心,中药品质评价与创新中药研究四川省重点实验室,成都 610041, 四川省中医药科学院,四川省中医药转化医学中心,国家中医药管理局中药质量生物评价重点研究室,四川省道地药材系统开发工程技术研究中心,中药品质评价与创新中药研究四川省重点实验室,成都 610041, 四川省中医药科学院,四川省中医药转化医学中心,国家中医药管理局中药质量生物评价重点研究室,四川省道地药材系统开发工程技术研究中心,中药品质评价与创新中药研究四川省重点实验室,成都 610041, 四川省中医药科学院,四川省中医药转化医学中心,国家中医药管理局中药质量生物评价重点研究室,四川省道地药材系统开发工程技术研究中心,中药品质评价与创新中药研究四川省重点实验室,成都 610041, 四川省中医药科…	10	中药药理与临床
138	中药在新冠肺炎防治中的应用和研究进展	Application and research progress of traditional Chinese medicine in the prevention and treatment of neocoronary pneumonia	https://kns.cnki.net/kcms/detail/31.1788.R.20200324.1047.001.html	LL, Chen; GB, Ge; Y, Rong; W, Fu; MY, Zheng; YF, Zhao; WA, Yuan; X, Luan; LJ, Zhang; H, Zhang; HZ, Chen	陈莉莉,葛广波,荣艳,等.	Shanghai University of Traditional Chinese Medicine; Shenzhen Hospital of Southern Medical University; Fudan University School of Pharmacy Shanghai; Shanghai Institute of Pharmacology; China Academy of Sciences; Shuguang Hospital affiliated to Shanghai University of Traditional Chinese Medicine;	上海中医药大学交叉科学研究院 上海201203, 南方医科大学深圳医院 广东深圳518100, 复旦大学药学院 上海201203, 中国科学院上海药物研究所 上海201203, 上海中医药大学附属曙光医院 上海201203	77	上海中医药大学学报
139	中医“扶正祛邪”治则在“三药三方”治疗新冠肺炎中体现	Manifestation of Strengthening Body and Dispelling Pathogenic FactorsRule in TCM with “Three Medicines and Three Prescriptions	https://kns.cnki.net/kcms/detail/21.1543.R.20200622.1344.030.html	CC, Guo; HC, Jiao; YL, Li	郭程程,焦华琛,李运伦.	Shandong University of Traditional Chinese Medicine; Affiliated Hospital of Shandong University of Traditional Chinese Medicine;	山东中医药大学,山东济南250000, 山东中医药大学附属医院,山东济南250014	26	辽宁中医药大学学报
140	中医药防治重症新型冠状病毒肺炎的分析和思考	Analysis and thinking on traditional Chinese medicine in preventing and treating severe cases of novel coronavirus pneumonia	https://kns.cnki.net/kcms/detail/31.1788.R.20200223.1704.001.html	L, Zou; X, Yu; YQ, Wu; D, Sun; YG, Wu; H, Fang	邹璐;喻晓;吴雨沁;孙鼎;吴银根;方泓;	Shanghai University of Traditional Chinese Medicine; Longhua Hospital affiliated to Shanghai University of Traditional Chinese Medicine;	上海中医药大学教学实验中心;上海中医药大学附属龙华医院;	60	上海中医药大学学报
141	中医药治疗新型冠状病毒肺炎病毒核酸持续不转阴病案分析	Case study of persistent non-conversion of viral nucleic acid in novel coronavirus pneumonia treated with Chinese medicine	https://kns.cnki.net/kcms2/article/abstract?v=z5VdU6XQV3XdfcG3iIrUdFiif1ES0LJmDgxSHppwNCBSeVOS5QyRtrk_4vY6NurjgLnCRFALWwnFQhAtvJxAd-Op3gRKb9EQ6lLnZfbgSzuoUBpdM1iaIva8IV22pGLWpjPnAuSG4HxTCw-ZWFXaKw==&uniplatform=NZKPT&language=CHS	N, Liu; Z, Qi; CN, Sun; TQ, Li	刘宁;齐铮;孙超楠;李廷荃;	Affiliated Hospital of Shanxi University of Traditional Chinese Medicine; Shanxi University of Traditional Chinese Medicine;	山西中医药大学附属医院;山西中医药大学;	3	中国民间疗法
142	中医药治疗新型冠状病毒肺炎典型病案1例	A typical case of new coronavirus pneumonia treated with traditional Chinese medicine	https://kns.cnki.net/kcms2/article/abstract?v=z5VdU6XQV3Wlcn2gLL9_PwDl-xcA70-Xn9WVhnuHW2LKMY3kVzuQaxM5HoPrlHrv340htlZN2GrmQLL2hQicMpAsXDEk3qvssEmunb0_I4KTlIlGfyq2i_M7hTVYdl-PMknwRGWsvjiXelK_lbaqBg==&uniplatform=NZKPT&language=CHS	HL, Wang; TQ, Li	王丽红;李廷荃;	Affiliated Hospital of Shanxi University of Traditional Chinese Medicine;	山西中医药大学附属医院;	2	中国民间疗法
143	中医药治疗新型冠状病毒肺炎现状	Review on The Present Treatment of COVlD-19 with Traditional Chinese Medicine	https://kns.cnki.net/kcms/detail/11.3554.R.20200319.0924.002.html	XQ, Wang; XJ, Li; HW, Wang; GJ, Zhang; YJ, Jia	王晓群,李小江,王洪武,等.	The First Affiliated Hospital of Tianjin University of Traditional Chinese Medicine; Tianjin University of Traditional Chinese Medicine;	天津中医药大学第一附属医院,天津 300381, 天津中医药大学,天津 300193	30	中国中医基础医学杂志
144	中医治疗新型冠状病毒肺炎诠释	Interpretation of Chinese medicine in the treatment of novel coronavirus pneumonia	https://d.wanfangdata.com.cn/periodical/ChlQZXJpb2RpY2FsQ0hJTmV3UzIwMjMxMjI2Eg16eXlqMjAyMDA5MDAyGgg3aWFhbWVndg%3D%3D	BG, Qiu	邱保国.	Henan Institute of Traditional Chinese Medicine;	河南省中医药研究院,河南 郑州 450004	4	中医研究
145	重大疫情背景下中医药认同提升研究：以清肺排毒汤在新冠肺炎中的应用为例	Research on the Promotion of TCl Identity in the Context of Major Epidemics,Case Stud.on the Application of Qingfei Paidu Decoction in COVID-19	https://kns.cnki.net/kcms2/article/abstract?v=fsvnL9wA1q12FJzNoJGkTxT9nEmC8MaccySHwUHlLDml896vfxXS52WVzUnj2eV-0DLOZwvAfxO1uUjFS4G1YKhbss9HCDZgAWQa55K2-aj1CP8nhKaB1VkANYCYxtYRKNS4xhUNpZI=&uniplatform=NZKPT&language=CHS	MZ, Wei; H, Shi; ZM, Zhang	魏明珠; 石慧; 张宗明	Research Center of Traditional Chinese Medicine, Nanjing University of Chinese Medicine	南京中医药大学中医文化研究中心;	0	亚太传统医药
